# Supplementary material for: Predicting Social Frailty in Older Adults Using Fitbit-Derived Circadian and Heart Rate Biomarkers: Cross-Sectional Study
Source: JMIR Form Res. 2025 Jul 24;9:e71393. doi: 10.2196/71393 (PMC12332457; doi:10.2196/71393)
Supplement: Multimedia Appendix 1 [file formative_v9i1e71393_app1.zip]

Archive with 7 entries (6 files):
- Appendix_2/
- Appendix_2/1 - Feature extraction_steps-based.R
- __MACOSX/Appendix_2/._1 - Feature extraction_steps-based.R
- Appendix_2/.Rhistory
- __MACOSX/Appendix_2/._.Rhistory
- Appendix_2/2 - Feature extraction_HR-based.R
- __MACOSX/Appendix_2/._2 - Feature extraction_HR-based.R
