# Supplementary material for: Predicting Social Frailty in Older Adults Using Fitbit-Derived Circadian and Heart Rate Biomarkers: Cross-Sectional Study
Source: JMIR Form Res. 2025 Jul 24;9:e71393. doi: 10.2196/71393 (PMC12332457; doi:10.2196/71393)
Supplement: Multimedia Appendix 1 [file formative_v9i1e71393_app1.zip › Appendix_2/1 - Feature extraction_steps-based.R]

# Data processing and feature extraction: Steps-based metrics

# Load required libraries
library(xts)
library(psych)
library(padr)
library(ActCR)
library(tidyverse)

# Load participant IDs
# Note: Modify file paths below according to your data structure.
# 'IDlist.csv' should contain participant IDs.
IDs <- read_csv("path/to/IDlist.csv")

# Initialize output storage
S_st <- NULL
n = 0

for(i in IDs$ID){
  n = n + 1
  cat("\n","Working on subject", i, format(Sys.time()),"\n")  
  
  # Define paths for step and heart rate data
  # Replace "path/to/Steps_" and "path/to/HR_" with actual directories and filenames
  file_st <- paste0("path/to/Steps_", i, ".csv")
  file_hr <- paste0("path/to/HR_", i, ".csv")
  
  # Load step and heart rate data
  st_raw <- read_csv(file_st, show_col_types = FALSE) %>%
    mutate(Date = as_datetime(Date))
  hr_raw <- read_csv(file_hr, show_col_types = FALSE) %>%
    mutate(Date = as_datetime(Date))
  
  # Merge step and heart rate; if heart rate is NA, Steps set to NA
  combined_raw <- left_join(hr_raw, st_raw, by = "Date") %>% 
    mutate(Steps = if_else(is.na(Heart_Rate), NA, Steps))
  
  # Count daily data points and filter by availability
  summary_data <- combined_raw %>% 
    mutate(Date = as_date(Date)) %>% 
    drop_na() %>% 
    group_by(Date) %>%
    summarise(N = n())
  
  n.days_sample <- nrow(summary_data)
  hours_sample <- floor(sum(summary_data$N)/60)
  
  n.data <- combined_raw %>% 
    mutate(Date = as_date(Date)) %>% 
    drop_na() %>% 
    group_by(Date) %>%
    summarise(N = n()) %>% 
    filter(N >= 20*60)
  
  # If no day meets the >=20h criterion, set all metrics to NA
  if (nrow(n.data) != 0){
    combined_raw <- combined_raw %>% 
      filter(as_date(Date) %in% n.data$Date)
    
    st.xts <- xts(x = combined_raw$Steps, order.by = combined_raw$Date)
    
    days_analysis <- ndays(st.xts)
    summary_data_analysis <- combined_raw %>% 
      mutate(Date = as_date(Date)) %>% 
      drop_na() %>% 
      group_by(Date) %>%
      summarise(N = n())
    
    hours_analysis <- floor(sum(summary_data_analysis$N)/60)
    
    # Aggregate steps by hour
    ep <- endpoints(st.xts,on="hours")
    st.h <- period.apply(st.xts,INDEX=ep,function(x) sum(x, na.rm = TRUE))
    
    # Nonparametric metrics
    # steps: average daily steps (24h)
    steps <- sum(st.h, na.rm = TRUE)/ndays(st.h)
    
    # IS: Interdaily Stability
    index_hour <- .indexhour(st.h)
    st.h.avg <- aggregate(st.h, by = index_hour, FUN=mean, na.rm=TRUE)
    IS.st <- var(st.h.avg, na.rm = TRUE)/var(st.h, na.rm = TRUE) 
    
    # ICV: Internal Coefficient of Variation
    sd.st <- aggregate(st.h, .indexhour(st.h), FUN=sd, na.rm=TRUE)
    ICV.st <- mean(sd.st/st.h.avg, na.rm=TRUE) 
    
    # IV: Intradaily Variability
    N<-length(st.h)
    s1= sum(diff(coredata(st.h),lag=1)^2,na.rm = T)
    s2= sum((coredata(st.h)-mean(coredata(st.h),na.rm=T))^2, na.rm=T)
    IV.st <- (N*s1)/((N-1)*s2) 
    
    # M10 and L5 calculation (used for RA)
    M1 <- format(time(st.h), '%H:%M:%S')
    M2 <- aggregate(st.h, M1, mean,na.rm=TRUE)
    M10.st <- max(rollmean(M2,k=10),na.rm=TRUE) 
    L5.st <- min(rollmean(M2,5),na.rm=TRUE)
    RA.st <- (M10.st - L5.st)/(M10.st + L5.st)
    
    # Autocorrelation metrics (AC)
    AC.st.h <- acf(coredata(st.h), lag = 24, correlation = TRUE, plot = FALSE, na.action = na.pass)
    AC.st.15m <- {
      ep.15 <- endpoints(st.xts,on="mins", k = 15)
      st.15 <- period.apply(st.xts,INDEX=ep.15, FUN=function(x) sum(x, na.rm=TRUE))
      acf(coredata(st.15), lag=96, correlation=TRUE,plot=FALSE,na.action=na.pass)
    }
    AC.st.30m <- {
      ep.30 <- endpoints(st.xts,on="mins", k = 30)
      st.30 <- period.apply(st.xts,INDEX=ep.30, FUN=function(x) sum(x,na.rm=TRUE))
      acf(coredata(st.30), lag=48, correlation=TRUE,plot=FALSE,na.action=na.pass)
    }
    
    # Cosinor-based metrics (Extended Cosinor)
    # Pad data to fill missing minutes
    st_raw2 <- pad(st_raw, 
                   start_val = as.POSIXct(paste(as.Date(st_raw$Date[1],tz=""),"0:00:00"),tz=""), 
                   end_val = as.POSIXct(paste(as.Date(tail(st_raw$Date,1),tz=""),"23:59:00"),tz="")) 
    
    mat_st <- matrix(st_raw2$Steps, nrow = nrow(st_raw2)/1440, byrow = TRUE)
    d3_st <- round(na.aggregate(mat_st, FUN = mean)) 
    d3_st <- data.frame(ID = rep(1,nrow(st_raw2)/1440),
                        Day= 1:(nrow(st_raw2)/1440), d3_st)
    
    extcos3_st <- ActExtendCosinor_long(d3_st) %>%
      rename_with(~str_c(.,".st")) %>% 
      rename_with(~str_replace_all(., "_1","")) %>%
      mutate(acrophase.st = acrotime.st*2*pi/-24) %>%
      select(1:7,12,everything())
    
    # Peak-based metrics
    # ThresholdingAlgo: a custom function to detect peaks
    ThresholdingAlgo <- function(y,lag,threshold,influence) {
      signals <- rep(0,length(y))
      filteredY <- y[0:lag]
      avgFilter <- NULL
      stdFilter <- NULL
      avgFilter[lag] <- mean(y[0:lag], na.rm=TRUE)
      stdFilter[lag] <- sd(y[0:lag], na.rm=TRUE)
      for (ii in (lag+1):length(y)){
        if (!is.na(y[ii]) & (abs(y[ii]-avgFilter[ii-1]) > threshold*stdFilter[ii-1])) {
          if (!is.na(y[ii]) & y[ii] > avgFilter[ii-1]) {
            signals[ii] <- 1;
          } else {
            signals[ii] <- -1;
          }
          filteredY[ii] <- influence*y[ii]+(1-influence)*filteredY[ii-1]
        } else {
          signals[ii] <- 0
          filteredY[ii] <- y[ii]
        }
        avgFilter[ii] <- mean(filteredY[(ii-lag):ii], na.rm=TRUE)
        stdFilter[ii] <- sd(filteredY[(ii-lag):ii], na.rm=TRUE)
      }
      return(list("signals"=signals,"avgFilter"=avgFilter,"stdFilter"=stdFilter))
    }
    
    st.15_daily <- split(st.15,f="days")
    lag = 10
    threshold = 10
    influence = 0
    D.peaks <- NULL
    
    for (k in (1:ndays(st.15))){
      st.15.d <- st.15_daily[k]
      v = ifelse(coredata(st.15.d[[1]])>50,coredata(st.15.d[[1]]),0)
      result1 <- ThresholdingAlgo(v,lag,threshold,influence)
      pks <- diff(result1$signals,lag = 1)
      peaks = sum(pks == 1)
      D.peaks = c(D.peaks, peaks)
    }
    
    peaks.st.avg <- mean(D.peaks, na.rm=TRUE) 
    peaks.st.sd <- sd(D.peaks, na.rm=TRUE) 
    
    # Combine all metrics
    S <- round(cbind(days_sample = n.days_sample,
                     days_analysis = days_analysis,
                     hours_sample,
                     hours_analysis,
                     steps,
                     IS.st = IS.st,
                     ICV.st = ICV.st,
                     AC.st.60m= AC.st.h$acf[25], 
                     AC.st.15m = AC.st.15m$acf[97], 
                     AC.st.30m = AC.st.30m$acf[49], 
                     IV.st = IV.st,
                     M10.st = M10.st, 
                     L5.st = L5.st,
                     RA.st = RA.st,
                     extcos3_st,
                     peaks.st= peaks.st.avg,  
                     peaks.st.sd = peaks.st.sd),3) %>% 
      mutate(ID = i) %>% 
      select(ID, everything())
    
    S_st <- rbind(S_st, S)
  } else {
    # If no valid day (>=20h), fill with NA
    S <- round(cbind(days_sample = n.days_sample,
                     days_analysis = 0,
                     hours_sample,
                     hours_analysis = 0,
                     steps = NA,
                     IS.st =  NA,
                     ICV.st =  NA,
                     AC.st.60m = NA, 
                     AC.st.15m = NA, 
                     AC.st.30m = NA, 
                     IV.st = NA, 
                     M10.st = NA, 
                     L5.st = NA,
                     RA.st = NA,
                     ID.st = NA, ndays.st = NA, minimum.st = NA, amp.st = NA, alpha.st = NA,
                     beta.st = NA, acrotime.st = NA, acrophase.st = NA, F_pseudo.st = NA,
                     UpMesor.st = NA, DownMesor.st = NA, MESOR.st = NA,  
                     peaks.st = NA,  
                     peaks.st.sd = NA),3) %>% 
      as.data.frame() %>% 
      mutate(ID = i) %>% 
      select(ID, everything())
    
    S_st <- rbind(S_st, S)
  }
}

S_st
# Save final results
# Note: Replace "path/to/output_metrics.csv" with the desired output file.
write_csv(S_st, "path/to/output_metrics.csv")
