# Supplementary material for: Predicting Social Frailty in Older Adults Using Fitbit-Derived Circadian and Heart Rate Biomarkers: Cross-Sectional Study
Source: JMIR Form Res. 2025 Jul 24;9:e71393. doi: 10.2196/71393 (PMC12332457; doi:10.2196/71393)
Supplement: Multimedia Appendix 1 [file formative_v9i1e71393_app1.zip › Appendix_2/2 - Feature extraction_HR-based.R]

# Data processing and feature extraction: Heart rate-based metrics

# Load required libraries
library(xts)
library(padr)
library(ActCR)
library(tidyverse)
library(psych)

# Note: Modify file paths below according to your data structure.
# 'IDlist.csv' should contain participant IDs.
IDs <- read_csv("path/to/IDlist.csv")

# Initialize output storage
S_hr <- NULL
n = 0

for(i in IDs$ID) {
  n = n + 1
  cat("\n","Processing participant:", i, "at", format(Sys.time()),"\n")
  
  # Define paths for step and heart rate data
  # Replace "path/to/Steps_" and "path/to/HR_" with actual directories and filenames
  file_st <- paste0("path/to/Steps_", i, ".csv")
  file_hr <- paste0("path/to/HR_", i, ".csv")
  
  # Load step and heart rate data
  st_raw <- read_csv(file_st, show_col_types = FALSE) %>%
    mutate(Date = as_datetime(Date))  # Convert Date to POSIX
  hr_raw <- read_csv(file_hr, show_col_types = FALSE) %>%
    mutate(Date = as_datetime(Date))  # Convert Date to POSIX
  
  # Merge step and heart rate; if heart rate is NA, Steps set to NA
  combined_raw <- left_join(hr_raw, st_raw, by = "Date") %>% 
    mutate(Steps = if_else(is.na(Heart_Rate), NA, Steps))
  
  # Filter for days with >=20 hours of data
  n.data <- combined_raw %>%
    mutate(Date = as_date(Date)) %>%
    drop_na() %>%
    group_by(Date) %>%
    summarise(N = n()) %>% 
    filter(N >= 20*60)
  
  # If no valid days, set all metrics to NA
  if (nrow(n.data) != 0){
    combined_raw <- combined_raw %>% filter(as_date(Date) %in% n.data$Date)
    
    hr.xts <- xts(x = combined_raw$Heart_Rate, order.by = combined_raw$Date)
    st.xts <- xts(x = combined_raw$Steps, order.by = combined_raw$Date)
    
    # Basic HR metrics
    HR <- mean(coredata(hr.xts), na.rm = TRUE)
    HR.sd <- sd(coredata(hr.xts), na.rm = TRUE)
    HR.cv <- HR.sd/HR
    
    # 15-minute aggregation for steps
    st.15 <- period.apply(st.xts,
                          INDEX=endpoints(st.xts,on="mins", k=15),
                          FUN=function(x) sum(x, na.rm=TRUE))
    
    # Identify rest periods (steps=0)
    index.rest <- index(st.15[coredata(st.15) == 0])
    
    # 15-minute mean HR
    hr.15 <- period.apply(hr.xts, 
                          INDEX=endpoints(hr.xts,on="mins",k=15),
                          FUN=function(x) mean(x, na.rm=TRUE))
    
    # Extract resting HR segments (RHR)
    rhr <- hr.15[index.rest]
    RHR <- mean(rhr, na.rm=TRUE)
    RHR.sd <- sd(rhr, na.rm=TRUE)
    RHR.cv <- RHR.sd/RHR
    
    # Difference between overall mean HR and resting HR
    dRHR <- mean(hr.xts, na.rm=TRUE) - RHR
    
    # Nighttime HR segments (example: 0-2h, 2-4h, etc.)
    NHR.0002 <- mean(hr.xts["T00:00:00/T02:00:00"],na.rm=TRUE) 
    NHR.0002.sd <- sd(hr.xts["T00:00:00/T02:00:00"],na.rm=TRUE)
    NHR.0002.cv <- NHR.0002.sd/NHR.0002
    
    NHR.0204 <- mean(hr.xts["T02:00:00/T04:00:00"],na.rm=TRUE) 
    NHR.0204.sd <- sd(hr.xts["T02:00:00/T04:00:00"],na.rm=TRUE) 
    NHR.0204.cv <- NHR.0204.sd/NHR.0204
    
    NHR.0406 <- mean(hr.xts["T04:00:00/T06:00:00"],na.rm=TRUE) 
    NHR.0406.sd <- sd(hr.xts["T04:00:00/T06:00:00"],na.rm=TRUE) 
    NHR.0406.cv <- NHR.0406.sd/NHR.0406
    
    # Daytime HR segment example (14-16h)
    DHR <- mean(hr.xts["T14:00:00/T16:00:00"],na.rm=TRUE)
    DHR.sd <- sd(hr.xts["T14:00:00/T16:00:00"],na.rm=TRUE)
    DHR.cv <- DHR.sd/DHR
    
    # RMSSD (root mean square of successive differences)
    HR.rmssd <- rmssd(coredata(hr.xts), lag=1, na.rm=TRUE)
    
    # Hourly mean HR
    hr.h <- period.apply(hr.xts,
                         INDEX=endpoints(hr.xts,on="hours"),
                         FUN=function(x) mean(x, na.rm=TRUE))
    HR.rmssd.h <- rmssd(coredata(hr.h), lag=1, na.rm=TRUE)
    
    # Nonparametric metrics (IS, ICV, IV) for HR
    index_hour <- .indexhour(hr.h)
    hr.h.avg <- aggregate(hr.h, by=index_hour, FUN=function(x) mean(x, na.rm=TRUE))
    
    IS.hr <- var(hr.h.avg, na.rm=TRUE)/var(hr.h, na.rm=TRUE) 
    sd.hr <- aggregate(hr.h, .indexhour(hr.h), FUN=function(x) sd(x, na.rm=TRUE))
    ICV.hr <- mean(sd.hr/hr.h.avg, na.rm=TRUE) 
    
    N <- length(hr.h)
    s1= sum(diff(coredata(hr.h),lag=1)^2,na.rm=TRUE)
    s2= sum((coredata(hr.h)-mean(coredata(hr.h),na.rm=TRUE))^2,na.rm=TRUE)
    IV.hr <- (N*s1)/((N-1)*s2)
    
    # RA (Relative Amplitude) calculation
    # Using rollmean over certain intervals: 10h (M10) and 5h (L5)
    M1 <- format(time(hr.xts), '%H:%M:%S')
    M2 <- aggregate(hr.xts, M1, mean,na.rm=TRUE)
    
    # Adjust k=600 (10 hours) and k=300 (5 hours) as needed
    M10.hr <- max(rollmean(M2,k=600),na.rm=TRUE) 
    L5.hr <- min(rollmean(M2,k=300),na.rm=TRUE)
    RA.hr <- (M10.hr - L5.hr)/(M10.hr + L5.hr)
    
    # Autocorrelation metrics
    AC.hr.h <- acf(coredata(hr.h), lag=24, correlation=TRUE, plot=FALSE, na.action=na.pass)
    AC.hr.60m <- AC.hr.h$acf[25]
    AC.hr.15m <- {
      # Already defined hr.15 above
      res <- acf(coredata(hr.15), lag=96, correlation=TRUE, plot=FALSE, na.action=na.pass)
      res$acf[97]
    }
    hr.30 <- period.apply(hr.xts,
                          INDEX=endpoints(hr.xts,on="mins", k=30),
                          FUN=function(x) mean(x, na.rm=TRUE))
    AC.hr.30m <- {
      res <- acf(coredata(hr.30), lag=48, correlation=TRUE, plot=FALSE, na.action=na.pass)
      res$acf[49]
    }
    
    # Extended Cosinor model for HR
    # Pad missing minutes
    hr_raw2 <- pad(hr_raw, 
                   start_val = as.POSIXct(paste(as.Date(hr_raw$Date[1],tz=""),"0:00:00"),tz=""), 
                   end_val = as.POSIXct(paste(as.Date(tail(hr_raw$Date,1),tz=""),"23:59:00"),tz="")) 
    
    mat_hr <- matrix(hr_raw2$Heart_Rate, 
                     nrow = nrow(hr_raw2)/1440, 
                     byrow = TRUE)
    d3_hr <- round(na.aggregate(mat_hr, FUN=mean)) 
    d3_hr <- data.frame(ID=rep(1,nrow(hr_raw2)/1440),
                        Day=1:(nrow(hr_raw2)/1440), d3_hr)
    
    extcos3_hr <- ActExtendCosinor_long(d3_hr) %>%
      rename_with(~str_c(.,".hr")) %>% 
      rename_with(~str_replace_all(., "_1","")) %>%
      mutate(acrophase.hr = acrotime.hr*2*pi/-24) 
    
    # Peak-based metrics using custom ThresholdingAlgo
    ThresholdingAlgo <- function(y,lag,threshold,influence) {
      signals <- rep(0,length(y))
      filteredY <- y[0:lag]
      avgFilter <- NULL
      stdFilter <- NULL
      avgFilter[lag] <- mean(y[0:lag], na.rm=TRUE)
      stdFilter[lag] <- sd(y[0:lag], na.rm=TRUE)
      for (j in (lag+1):length(y)){
        if (!is.na(stdFilter[j-1]) & !is.na(y[j]) & abs(y[j]-avgFilter[j-1]) > threshold*stdFilter[j-1]) {
          signals[j] <- ifelse(y[j] > avgFilter[j-1],1,-1)
          filteredY[j] <- influence*y[j]+(1-influence)*filteredY[j-1]
        } else {
          signals[j] <- 0
          filteredY[j] <- y[j]
        }
        avgFilter[j] <- mean(filteredY[(j-lag):j], na.rm=TRUE)
        stdFilter[j] <- sd(filteredY[(j-lag):j], na.rm=TRUE)
      }
      return(list("signals"=signals,"avgFilter"=avgFilter,"stdFilter"=stdFilter))
    }
    
    hr.15_daily <- split(hr.15,f="days")
    lag = 10
    threshold = 2
    influence = 0.25
    D.peaks <- NULL
    
    for (k in 1:ndays(hr.15)) {
      hr.15.d <- hr.15_daily[k]
      v = coredata(hr.15.d[[1]])
      
      result1 <- ThresholdingAlgo(v,lag,threshold,influence)
      signals = ifelse(result1$signals>=0, result1$signals,0)
      peaks.hr = sum(diff(signals, lag=1) == 1)
      D.peaks = c(D.peaks, peaks.hr)
    }
    
    peaks.hr.avg <- mean(D.peaks, na.rm=TRUE) 
    peaks.hr.sd <- sd(D.peaks, na.rm=TRUE)
    
    # Combine all metrics
    S <- round(cbind(HR, HR.sd, HR.cv, RHR, RHR.sd, RHR.cv, 
                     dRHR, DHR, DHR.sd, DHR.cv, 
                     NHR.0204, NHR.0204.sd, NHR.0204.cv,
                     NHR.0406, NHR.0406.sd, NHR.0406.cv,
                     NHR.0002, NHR.0002.sd, NHR.0002.cv, 
                     HR.rmssd, HR.rmssd.h,
                     IS.hr= IS.hr,
                     ICV.hr = ICV.hr,
                     AC.hr.60m, 
                     AC.hr.15m, 
                     AC.hr.30m, 
                     IV.hr,
                     M10.hr,
                     L5.hr,
                     RA.hr,
                     extcos3_hr,
                     peaks.hr= peaks.hr.avg,  
                     peaks.hr.sd = peaks.hr.sd),3) %>% 
      mutate(ID = i) %>% 
      select(ID, everything())
    
    S_hr <- rbind(S_hr, S)
    
  } else {
    # If no day meets criteria, fill with NA
    S <- round(cbind(HR = NA, HR.sd = NA, HR.cv = NA, 
                     RHR = NA, RHR.sd= NA, RHR.cv= NA, 
                     dRHR= NA, DHR= NA, DHR.sd= NA, DHR.cv= NA, 
                     NHR.0204= NA, NHR.0204.sd= NA, NHR.0204.cv= NA,
                     NHR.0406= NA, NHR.0406.sd= NA, NHR.0406.cv= NA,
                     NHR.0002= NA, NHR.0002.sd= NA, NHR.0002.cv= NA, 
                     HR.rmssd= NA, HR.rmssd.h= NA,
                     IS.hr= NA,
                     ICV.hr = NA,
                     AC.hr.60m = NA, 
                     AC.hr.15m = NA, 
                     AC.hr.30m = NA, 
                     IV.hr = NA,
                     M10.hr = NA,
                     L5.hr = NA,
                     RA.hr = NA,
                     ID.hr = NA, ndays.hr = NA, minimum.hr = NA,
                     amp.hr = NA, alpha.hr = NA,
                     beta.hr = NA, acrotime.hr = NA,
                     acrophase.hr = NA, F_pseudo.hr = NA,
                     UpMesor.hr = NA, DownMesor.hr = NA, MESOR.hr = NA,
                     peaks.hr= NA,  
                     peaks.hr.sd = NA),3) %>% 
      as.data.frame() %>% 
      mutate(ID = i) %>% 
      select(ID, everything())
    
    S_hr <- rbind(S_hr, S)
  }
}

S_hr

# Save final results
# Note: Replace "path/to/output_metrics.csv" with the desired output file.
write_csv(S_hr, "path/to/output_metrics_HR.csv")
# write_csv(S_hr, "IijimaData/ActCR_Parameter/ActCR_Parameter_HR_Iijima2.csv")
