# Supplementary material for: Predicting Social Frailty in Older Adults Using Fitbit-Derived Circadian and Heart Rate Biomarkers: Cross-Sectional Study
Source: JMIR Form Res. 2025 Jul 24;9:e71393. doi: 10.2196/71393 (PMC12332457; doi:10.2196/71393)
Supplement: Multimedia Appendix 2 [file formative_v9i1e71393_app2.xlsx]

## Sheet: Table S1
Table S1.Demographic information for all paticipants and each group (robust, social pre-frailty or social frailty).
		All paticipants	Robust	Social pre-frailty	Social frailty
		N = 86	N = 28	N = 39	N = 19
Variable		Mean(SD)
Demographics
	Age (y)	77.14(5.70)	76.29(5.38)	77.18(5.88)	78.32(6.01)
	Sex (n, female/male)	78/8	26/2	34/5	18/1
	Education (y)	12.28(2.33)	12.11(1.85)	12.13(1.99)	12.84(3.45)
	Step count, mean (SD)	7824(3794)	9080(4529)	7809(3104)	6005(3424)
Physical domain variables, mean (SD)
	Grip strength (kg)	23.81(5.38)	23.84(4.37)	24.61(5.91)	22.11(5.61)
	Usual walking speed (m/s)	1.36(0.29)	1.34(0.29)	1.38(0.30)	1.33(0.30)
Cognitive domain variables, mean (SD)
	WLM (score)	12.26(3.14)	12.62(3.07)	12.49(3.26)	11.26(3.02)
	TMT-A (s)	1.33(0.34)	1.31(0.39)	1.30(0.29)	1.40(0.37)
	TMT-B (s)	3.22(2.80)	3.04(2.61)	3.42(3.51)	3.09(1.13)
	DSST (score)	44.70(13.50)	46.96(15.81)	45.56(12.88)	39.58(10.40)
Circadian rhythm metrics—nonparametric analysis, mean (SD)
	IS.st	0.46(0.17)	0.51(0.19)	0.45(0.16)	0.38(0.13)
	IS.hr	0.70(0.15)	0.73(0.15)	0.70(0.15)	0.66(0.14)
	IV.st	1.28(0.27)	1.20(0.23)	1.29(0.27)	1.39(0.28)
	IV.hr	0.58(0.18)	0.58(0.21)	0.58(0.19)	0.58(0.11)
	L5.st	22(27)	20(24)	28(34)	12(10)
	L5.hr	60.18(6.41)	59.32(5.84)	60.11(6.86)	61.59(6.50)
	M10.st	575(287)	655(339)	570(230)	465(292)
	M10.hr	79.75(6.44)	81.04(7.06)	78.82(6.31)	79.75(5.92)
	RA.st	0.92(0.09)	0.94(0.06)	0.90(0.11)	0.93(0.07)
	RA.hr	0.14(0.04)	0.15(0.05)	0.14(0.04)	0.13(0.03)
	ICV.st	1.12(0.20)	1.08(0.25)	1.09(0.16)	1.25(0.16)
	ICV.hr	0.08(0.02)	0.08(0.02)	0.07(0.02)	0.08(0.02)
	AC.st.60m	0.29(0.16)	0.33(0.18)	0.30(0.16)	0.21(0.13)
	AC.st.30m	0.24(0.15)	0.28(0.17)	0.24(0.15)	0.16(0.11)
	AC.st.15m	0.19(0.14)	0.23(0.16)	0.20(0.13)	0.14(0.09)
	AC.hr.60m	0.54(0.14)	0.55(0.15)	0.54(0.15)	0.50(0.12)
	AC.hr.30m	0.50(0.13)	0.51(0.14)	0.50(0.14)	0.46(0.11)
	AC.hr.15m	0.46(0.13)	0.48(0.14)	0.47(0.13)	0.42(0.10)
	Peaks.st	10.03(1.90)	10.05(1.74)	10.19(2.05)	9.67(1.93)
	Peaks.hr	6.64(1.11)	6.56(1.48)	6.48(0.90)	7.10(0.79)
Circadian rhythm metrics—extended cosinor analysis, mean (SD)
	Minimum.st	0.92(1.02)	1.26(1.32)	0.86(0.86)	0.62(0.69)
	Minimum.hr	58.71(10.04)	58.79(7.10)	57.19(12.78)	61.72(6.82)
	Amplitude.st	13.20(24.78)	12.88(16.81)	16.25(33.85)	7.40(5.93)
	Amplitude.hr	21.68(14.24)	21.88(8.49)	23.57(19.70)	17.52(3.97)
	α parameter.st	0.10(0.47)	0.08(0.46)	0.11(0.52)	0.12(0.42)
	α parameter.hr	-0.41(0.24)	-0.48(0.15)	-0.35(0.32)	-0.41(0.13)
	β parameter.st	168.09(274.98)	222.36(360.36)	149.23(213.47)	126.85(251.24)
	β parameter.hr	17.59(20.99)	20.98(21.19)	13.51(15.58)	20.96(30.25)
	Acrotime.st (h)	12.69(1.78)	12.56(1.56)	12.57(2.04)	13.10(1.56)
	Acrotime.hr (h)	14.01(1.09)	14.12(0.85)	13.7(1.21)	14.50(1.01)
	F_pseudo.st	229.88(734.28)	211.57(287.53)	319.02(1066.51)	73.87(85.34)
	F_pseudo.hr	1562.73(1361.06)	2011.37(1314.32)	1483.74(1553.21)	1063.72(759.72)
	UpMesor.st	7.37(2.04)	7.08(2.19)	7.37(2.16)	7.80(1.58)
	UpMesor.hr	6.30(1.20)	6.15(0.92)	6.14(1.41)	6.85(0.98)
	DownMesor.st	18.00(3.77)	18.04(3.32)	17.77(4.32)	18.41(3.45)
	DownMesor.hr	21.73(1.97)	22.08(1.25)	21.26(2.55)	22.15(1.30)
	MESOR.st	7.52(12.94)	7.70(9.23)	8.95(17.48)	4.32(3.45)
	MESOR.hr	69.55(6.07)	69.73(5.74)	68.97(6.50)	70.48(5.98)
HR metrics, mean (SD)
	HR (bpm)	72.30(5.91)	73.10(5.98)	71.52(6.00)	72.72(5.89)
	SD of the HR (bpm)	12.72(2.48)	13.71(2.74)	12.26(2.25)	12.20(2.30)
	CV of the HR	0.18(0.04)	0.19(0.04)	0.17(0.04)	0.17(0.04)
	RHR (bpm)	64.04(6.52)	63.39(6.57)	63.54(6.46)	66.01(6.70)
	SD of the RHR (bpm)	7.11(2.05)	7.35(2.49)	6.94(1.89)	7.10(1.76)
	CV of the RHR	0.11(0.03)	0.12(0.04)	0.11(0.03)	0.11(0.03)
	dRHR (bpm)	8.26(3.03)	9.71(3.55)	7.98(2.69)	6.70(1.96)
	DHR (bpm)	78.58(7.85)	79.16(7.82)	78.03(8.20)	78.85(7.69)
	SD of the DHR (bpm)	10.76(2.82)	10.83(2.48)	10.74(3.28)	10.68(2.47)
	CV of the DHR	0.14(0.04)	0.14(0.04)	0.14(0.04)	0.14(0.03)
	NHR.0002 (bpm)	61.37(6.72)	60.60(6.51)	60.93(6.84)	63.43(6.89)
	SD of the NHR.0002 (bpm)	4.87(1.50)	5.08(1.88)	4.73(1.47)	4.87(0.85)
	CV of the NHR.0002	0.08(0.03)	0.08(0.03)	0.08(0.02)	0.08(0.02)
	NHR.0204 (bpm)	60.01(6.61)	59.13(6.08)	59.89(7.16)	61.55(6.43)
	SD of the NHR.0204 (bpm)	4.51(1.43)	4.30(1.48)	4.59(1.56)	4.65(1.10)
	CV of the NHR.0204	0.08(0.02)	0.07(0.02)	0.08(0.03)	0.08(0.02)
	NHR.0406 (bpm)	62.52(7.58)	62.11(6.70)	62.62(8.16)	62.88(8.16)
	SD of the NHR.0406 (bpm)	7.29(4.64)	7.76(4.84)	7.54(4.99)	6.07(3.62)
	CV of the NHR.0406	0.11(0.07)	0.12(0.07)	0.12(0.07)	0.09(0.04)
	RMSSD of the HR	3.66(1.03)	3.85(1.04)	3.59(1.06)	3.51(0.99)
	RMSSD of the HR based on hourly means	7.93(1.86)	8.53(2.21)	7.64(1.62)	7.63(1.71)
Others
	Sampling hours	186(26)
	Analysising hours	164(30)
Step, average of daily sum of steps over the observation period; WLM, word list memory; TMT-A, trail making test version A; TMT-B, trail making test version B; DSST, digit symbol substitution task; IS, interdaily stability; IV, intradaily variability; L5, average activity counts average of the least active 5 h period calculated by the average 24 h profile; M10, average activity counts of the most…

## Sheet: Table S2
Table S2. Table S2. Spearman’s correlation analysis for all participants (n = 86). Statistical significance is denoted as follows: ***p < 0.001, **p < 0.01, *p < 0.05.
Variable	Age (y)	Sex	Grip_Strength (kg)	Usual walking speed (m/s)	WLM (score)	TMT-A (s)	TMT-B (s)	DSST (score)	Days_sample	Days_analysis	Step count	IS.st	IV.st	L5.st	M10.st	RA.st	ICV.st	AC.st.60m	AC.st.30m	AC.st.15m	Minimum.st	Amplitude.st	α parameter.st	β parameter.st	Acrotime.st (h)	Acrophase.st	F_pseudo.st	UpMesor.st	DownMesor.st	MESOR.st	Peaks.st	HR (bpm)	SD of the HR (bpm)	CV of the HR	RHR (bpm)	SD of the RHR (bpm)	CV of the RHR	dRHR (bpm)	DHR (bpm)	SD of the DHR (bpm)	CV of the DHR	NHR.0204 (bpm)	SD of the NHR.0204 (bpm)	CV of the NHR.0204	NHR.0406 (bpm)	SD of the NHR.0406 (bpm)	CV of the NHR.0406	NHR.0002 (bpm)	SD of the NHR.0002 (bpm)
Age (y)	1.000NA	0.167	-0.277**	-0.226*	-0.299**	0.590***	0.650***	-0.628***	-0.018	0.053	-0.205	-0.037	-0.189	-0.116	-0.155	0.026	0.193	-0.029	-0.062	-0.074	-0.211	-0.063	0.042	-0.015	0.008	-0.007	-0.180	0.081	-0.042	-0.105	-0.004	-0.098	-0.062	-0.019	-0.049	-0.020	-0.038	-0.041	0.062	0.124	0.079	-0.061	-0.046	0.006	-0.199	-0.111	-0.086	-0.076	-0.141
Sex	0.167	1.000NA	0.427***	0.027	-0.172	-0.106	-0.040	0.027	-0.014	0.130	-0.168	-0.212*	-0.192	0.047	-0.129	-0.122	0.176	-0.143	-0.169	-0.151	0.091	-0.077	0.128	0.027	-0.192	0.194	-0.024	-0.011	-0.205	-0.035	-0.237*	-0.224*	-0.077	-0.005	-0.066	-0.145	-0.118	-0.248*	-0.169	0.131	0.206	-0.048	-0.011	0.010	-0.042	0.035	0.024	-0.053	-0.008
Grip_Strength (kg)	-0.277**	0.427***	1.000NA	0.191	-0.087	-0.264*	-0.362***	0.237*	-0.010	-0.129	0.028	-0.163	-0.103	0.144	0.027	-0.126	-0.051	-0.072	-0.066	-0.041	0.180	0.044	0.083	0.023	-0.184	0.184	0.156	-0.065	-0.137	0.056	-0.046	-0.325**	0.198	0.302**	-0.318**	-0.083	0.072	0.079	-0.352***	0.148	0.276*	-0.317**	-0.071	0.018	-0.127	0.085	0.112	-0.302**	-0.014
Usual walking speed (m/s)	-0.226*	0.027	0.191	1.000NA	0.208	-0.151	-0.327**	0.288**	-0.018	-0.118	0.228*	-0.011	-0.051	-0.069	0.235*	0.187	-0.107	0.006	0.053	0.091	0.093	0.327**	0.112	-0.141	-0.149	0.148	-0.014	0.088	-0.093	0.309**	-0.128	0.189	0.076	-0.009	0.086	0.019	-0.023	0.153	0.139	0.138	0.081	0.082	-0.122	-0.164	0.230*	0.032	-0.013	0.077	-0.015
WLM (score)	-0.299**	-0.172	-0.087	0.208	1.000NA	-0.319**	-0.367***	0.368***	-0.108	-0.232*	0.180	0.249*	0.075	0.016	0.158	0.075	-0.218*	0.191	0.206	0.182	-0.004	0.040	-0.086	-0.051	-0.188	0.188	0.014	-0.273*	0.009	0.045	0.025	0.075	0.123	0.076	-0.006	0.132	0.149	0.172	0.031	-0.065	-0.061	-0.045	-0.030	-0.015	0.044	0.063	0.077	-0.028	0.032
TMT-A (s)	0.590***	-0.106	-0.264*	-0.151	-0.319**	1.000NA	0.620***	-0.810***	-0.138	0.044	-0.200	-0.045	-0.114	-0.109	-0.135	0.038	0.188	-0.043	-0.086	-0.068	-0.177	-0.005	0.074	-0.121	0.034	-0.034	-0.137	0.087	-0.034	-0.048	-0.096	-0.044	-0.023	0.010	0.009	-0.060	-0.063	-0.098	-0.005	0.018	0.024	-0.008	-0.059	-0.036	-0.032	-0.096	-0.080	-0.055	-0.151
TMT-B (s)	0.650***	-0.040	-0.362***	-0.327**	-0.367***	0.620***	1.000NA	-0.750***	-0.088	0.069	-0.267*	-0.010	0.019	0.030	-0.203	-0.129	0.180	-0.010	-0.104	-0.104	-0.168	-0.134	0.042	0.076	0.079	-0.078	-0.125	0.109	-0.000	-0.162	0.035	-0.028	-0.173	-0.157	0.081	-0.040	-0.094	-0.190	0.085	0.015	-0.020	0.071	0.042	-0.014	-0.049	-0.091	-0.098	0.032	-0.100
DSST (score)	-0.628***	0.027	0.237*	0.288**	0.368***	-0.810***	-0.750***	1.000NA	0.052	-0.069	0.239*	0.066	-0.030	0.112	0.169	-0.008	-0.234*	0.072	0.125	0.113	0.102	0.082	-0.112	-0.011	-0.024	0.024	0.098	-0.106	0.070	0.106	0.100	0.080	0.008	-0.020	-0.001	0.031	0.026	0.106	0.008	-0.077	-0.076	0.031	0.030	0.026	0.090	0.119	0.098	0.050	0.154
Days_sample	-0.018	-0.014	-0.010	-0.018	-0.108	-0.138	-0.088	0.052	1.000NA	0.505***	-0.010	-0.443***	0.153	0.039	-0.025	-0.042	0.306**	-0.309**	-0.290**	-0.306**	0.061	0.142	0.083	0.047	0.007	-0.006	0.003	0.096	-0.043	0.160	0.028	0.037	0.055	0.045	0.056	0.193	0.155	-0.095	0.013	0.072	0.058	-0.002	0.074	0.079	0.015	0.163	0.177	0.009	0.028
Days_analysis	0.053	0.130	-0.129	-0.118	-0.232*	0.044	0.069	-0.069	0.505***	1.000NA	-0.070	-0.310**	0.009	-0.054	-0.076	-0.028	0.447***	-0.101	-0.145	-0.166	0.065	0.074	0.028	-0.013	0.133	-0.133	0.020	0.061	0.043	0.105	-0.059	0.122	-0.148	-0.176	0.251*	0.021	-0.080	-0.270*	0.051	-0.007	-0.041	0.245*	0.106	0.031	0.159	0.068	0.042	0.220*	0.042
Step count	-0.205	-0.168	0.028	0.228*	0.180	-0.200	-0.267*	0.239*	-0.010	-0.070	1.000NA	0.447***	-0.189	0.151	0.976***	0.266*	-0.451***	0.427***	0.479***	0.470***	0.279**	0.686***	-0.077	-0.079	0.030	-0.030	0.376***	-0.118	0.079	0.682***	0.193	0.090	0.468***	0.379***	-0.268*	-0.150	-0.047	0.723***	0.184	0.174	0.109	-0.163	-0.135	-0.081	-0.026	0.076	0.082	-0.204	-0.033
IS.st	-0.037	-0.212*	-0.163	-0.011	0.249*	-0.045	-0.010	0.066	-0.443***	-0.310**	0.447***	1.000NA	-0.077	0.067	0.435***	0.146	-0.619***	0.827***	0.821***	0.805***	0.103	0.304**	0.042	0.031	-0.166	0.165	0.379***	-0.133	-0.123	0.281**	0.026	0.100	0.259*	0.189	-0.157	-0.125	-0.071	0.493***	0.149	-0.076	-0.145	-0.095	-0.132	-0.114	-0.019	-0.001	0.021	-0.104	-0.118
IV.st	-0.189	-0.192	-0.103	-0.051	0.075	-0.114	0.019	-0.030	0.153	0.009	-0.189	-0.077	1.000NA	-0.081	-0.177	0.008	0.183	-0.136	-0.107	-0.099	0.105	-0.117	0.069	0.210	0.036	-0.036	0.005	0.110	-0.003	-0.108	-0.003	0.003	-0.018	-0.017	0.051	0.194	0.152	-0.216*	-0.099	0.068	0.106	0.039	0.066	0.028	0.008	-0.033	-0.006	0.071	0.112
L5.st	-0.116	0.047	0.144	-0.069	0.016	-0.109	0.030	0.112	0.039	-0.054	0.151	0.067	-0.081	1.000NA	0.089	-0.884***	-0.351***	0.133	0.094	0.055	0.181	-0.011	-0.136	-0.011	-0.203	0.203	-0.023	-0.400***	-0.023	0.041	0.098	-0.141	-0.053	-0.020	-0.173	-0.054	0.014	0.129	-0.159	-0.199	-0.107	-0.116	0.138	0.179	0.189	0.512***	0.528***	-0.095	0.144
M10.st	-0.155	-0.129	0.027	0.235*	0.158	-0.135	-0.203	0.169	-0.025	-0.076	0.976***	0.435***	-0.177	0.089	1.000NA	0.331**	-0.366***	0.419***	0.468***	0.460***	0.322**	0.738***	0.062	-0.078	-0.005	0.006	0.358***	-0.002	-0.024	0.741***	0.124	0.077	0.473***	0.392***	-0.266*	-0.155	-0.056	0.683***	0.196	0.226*	0.159	-0.160	-0.129	-0.077	-0.045	0.018	0.022	-0.209	-0.028
RA.st	0.026	-0.122	-0.126	0.187	0.075	0.038	-0.129	-0.008	-0.042	-0.028	0.266*	0.146	0.008	-0.884***	0.331**	1.000NA	0.144	0.080	0.144	0.176	-0.013	0.331**	0.163	-0.019	0.181	-0.181	0.181	0.403***	0.002	0.290**	-0.043	0.173	0.231*	0.168	0.052	-0.009	-0.031	0.164	0.226*	0.246*	0.123	0.037	-0.240*	-0.256*	-0.219*	-0.501***	-0.510***	0.008	-0.178
ICV.st	0.193	0.176	-0.051	-0.107	-0.218*	0.188	0.180	-0.234*	0.306**	0.447***	-0.451***	-0.619***	0.183	-0.351***	-0.366***	0.144	1.000NA	-0.496***	-0.504***	-0.496***	-0.009	-0.133	0.283**	0.010	0.073	-0.073	-0.185	0.351***	-0.145	-0.119	-0.258*	-0.066	-0.198	-0.140	0.222*	0.095	-0.006	-0.585***	-0.072	0.149	0.176	0.161	0.073	0.042	0.012	-0.056	-0.058	0.131	0.096
AC.st.60m	-0.029	-0.143	-0.072	0.006	0.191	-0.043	-0.010	0.072	-0.309**	-0.101	0.427***	0.827***	-0.136	0.133	0.419***	0.080	-0.496***	1.000NA	0.949***	0.917***	0.180	0.384***	0.089	0.004	-0.136	0.135	0.366***	-0.069	-0.139	0.384***	-0.100	0.072	0.261*	0.201	-0.149	-0.069	-0.018	0.433***	0.120	-0.074	-0.138	-0.099	-0.095	-0.076	-0.056	0.033	0.064	-0.114	-0.069
AC.st.30m	-0.062	-0.169	-0.066	0.053	0.206	-0.086	-0.104	0.125	-0.290**	-0.145	0.479***	0.821***	-0.107	0.094	0.468***	0.144	-0.504***	0.949***	1.000NA	0.970***	0.177	0.449***	0.090	0.010	-0.132	0.131	0.407***	-0.045	-0.134	0.440***	-0.103	0.088	0.256*	0.192	-0.135	-0.074	-0.022	0.443***	0.099	-0.091	-0.145	-0.084	-0.126	-0.102	-0.036	0.003	0.031	-0.099	-0.052
AC.st.15m	-0.074	-0.151	-0.041	0.091	0.182	-0.068	-0.104	0.113	-0.306**	-0.166	0.470***	0.805***	-0.099	0.055	0.460***	0.176	-0.496***	0.917***	0.970***	1.000NA	0.186	0.438***	0.063	0.024	-0.100	0.099	0.463***	-0.032	-0.094	0.421***	-0.114	0.042	0.250*	0.208	-0.172	-0.127	-0.056	0.409***	0.081	-0.078	-0.125	-0.128	-0.212	-0.177	-0.071	-0.030	0.001	-0.145	-0.118
Minimum.st	-0.211	0.091	0.180	0.093	-0.004	-0.177	-0.168	0.102	0.061	0.065	0.279**	0.103	0.105	0.181	0.322**	-0.013	-0.009	0.180	0.177	0.186	1.000NA	0.310**	0.531***	0.485***	-0.310**	0.310**	0.543***	0.208	-0.512***	0.516***	-0.176	-0.119	0.316**	0.325**	-0.230*	0.112	0.166	0.141	-0.108	0.153	0.214*	-0.246*	-0.123	-0.047	-0.133	0.123	0.170	-0.175	0.124
Amplitude.st	-0.063	-0.077	0.044	0.327**	0.040	-0.005	-0.134	0.082	0.142	0.074	0.686***	0.304**	-0.117	-0.011	0.738***	0.331**	-0.133	0.384***	0.449***	0.438***	0.310**	1.000NA	0.438***	-0.250*	-0.227*	0.227*	0.365***	0.312**	-0.376***	0.963***	-0.086	0.091	0.345**	0.286**	-0.143	-0.026	0.000	0.416***	0.139	0.116	0.064	-0.093	-0.153	-0.106	0.051	0.061	0.042	-0.146	-0.069
α parameter.st	0.042	0.128	0.083	0.112	-0.086	0.074	0.042	-0.112	0.083	0.028	-0.077	0.042	0.069	-0.136	0.062	0.163	0.283**	0.089	0.090	0.063	0.531***	0.438***	1.000NA	0.001	-0.536***	0.536***	0.093	0.587***	-0.907***	0.530***	-0.322**	-0.024	0.145	0.164	-0.012	0.086	0.064	-0.110	-0.002	0.135	0.154	-0.032	-0.045	-0.022	-0.024	-0.003	0.009	-0.021	0.080
β parameter.st	-0.015	0.027	0.023	-0.141	-0.051	-0.121	0.076	-0.011	0.047	-0.013	-0.079	0.031	0.210	-0.011	-0.078	-0.019	0.010	0.004	0.010	0.024	0.485***	-0.250*	0.001	1.000NA	-0.060	0.060	0.528***	-0.139	-0.041	-0.114	-0.012	0.011	0.120	0.092	0.023	0.197	0.192	-0.081	-0.090	0.057	0.099	-0.060	-0.018	-0.037	-0.060	0.047	0.068	0.002	0.094
Acrotime.st (h)	0.008	-0.192	-0.184	-0.149	-0.188	0.034	0.079	-0.024	0.007	0.133	0.030	-0.166	0.036	-0.203	-0.005	0.181	0.073	-0.136	-0.132	-0.100	-0.310**	-0.227*	-0.536***	-0.060	1.000NA	-1.000***	-0.197	0.242*	0.812***	-0.288**	0.300**	0.078	-0.141	-0.163	0.095	-0.087	-0.133	-0.008	0.164	-0.037	-0.133	0.136	0.028	-0.009	-0.163	-0.339**	-0.355***	0.168	0.081
Acrophase.st	-0.007	0.194	0.184	0.148	0.188	-0.034	-0.078	0.024	-0.006	-0.133	-0.030	0.165	-0.036	0.203	0.006	-0.181	-0.073	0.135	0.131	0.099	0.310**	0.227*	0.536***	0.060	-1.000***	1.000NA	0.197	-0.242*	-0.812***	0.288**	-0.299**	-0.079	0.141	0.165	-0.096	0.088	0.134	0.008	-0.165	0.037	0.133	-0.137	-0.028	0.009	0.161	0.339**	0.356***	-0.169	-0.081
F_pseudo.st	-0.180	-0.024	0.156	-0.014	0.014	-0.137	-0.125	0.098	0.003	0.020	0.376***	0.379***	0.005	-0.023	0.358***	0.181	-0.185	0.366***	0.407***	0.463***	0.543***	0.365***	0.093	0.528***	-0.197	0.197	1.000NA	-0.114	-0.161	0.423***	-0.049	-0.117	0.362***	0.375***	-0.263*	0.060	0.156	0.239*	-0.203	-0.046	0.036	-0.310**	-0.265*	-0.174	-0.107	0.107	0.141	-0.302**	-0.162
UpMesor.st	0.081	-0.011	-0.065	0.088	-0.273*	0.087	0.109	-0.106	0.096	0.061	-0.118	-0.133	0.110	-0.400***	-0.002	0.403***	0.351***	-0.069	-0.045	-0.032	0.208	0.312**	0.587***	-0.139	0.242*	-0.242*	-0.114	1.000NA	-0.266*	0.324**	-0.073	0.065	-0.003	-0.010	0.110	0.065	-0.011	-0.148	0.146	0.107	0.032	0.097	-0.074	-0.100	-0.179	-0.413***	-0.426***	0.128	0.080
DownMesor.st	-0.042	-0.205	-0.137	-0.093	0.009	-0.034	-0.000	0.070	-0.043	0.043	0.079	-0.123	-0.003	-0.023	-0.024	0.002	-0.145	-0.139	-0.134	-0.094	-0.512***	-0.376***	-0.907***	-0.041	0.812***	-0.812***	-0.161	-0.266*	1.000NA	-0.474***	0.379***	0.077	-0.153	-0.186	0.080	-0.092	-0.102	0.064	0.076	-0.108	-0.160	0.109	0.042	-0.007	-0.038	-0.184	-0.203	0.121	-0.027
MESOR.st	-0.105	-0.035	0.056	0.309**	0.045	-0.048	-0.162	0.106	0.160	0.105	0.682***	0.281**	-0.108	0.041	0.741***	0.290**	-0.119	0.384***	0.440***	0.421***	0.516***	0.963***	0.530***	-0.114	-0.288**	0.288**	0.423***	0.324**	-0.474***	1.000NA	-0.122	0.062	0.373***	0.320**	-0.168	0.027	0.063	0.401***	0.111	0.130	0.093	-0.133	-0.132	-0.076	0.020	0.098	0.096	-0.165	0.003
Peaks.st	-0.004	-0.237*	-0.046	-0.128	0.025	-0.096	0.035	0.100	0.028	-0.059	0.193	0.026	-0.003	0.098	0.124	-0.043	-0.258*	-0.100	-0.103	-0.114	-0.176	-0.086	-0.322**	-0.012	0.300**	-0.299**	-0.049	-0.073	0.379***	-0.122	1.000NA	0.044	0.209	0.143	-0.091	0.062	0.099	0.376***	0.045	0.041	0.016	-0.054	0.195	0.190	-0.165	-0.065	-0.037	-0.013	0.205
HR (bpm)	-0.098	-0.224*	-0.325**	0.189	0.075	-0.044	-0.028	0.080	0.037	0.122	0.090	0.100	0.003	-0.141	0.077	0.173	-0.066	0.072	0.088	0.042	-0.119	0.091	-0.024	0.011	0.078	-0.079	-0.117	0.065	0.077	0.062	0.044	1.000NA	-0.053	-0.442***	0.863***	0.271*	-0.072	0.036	0.838***	-0.129	-0.403***	0.818***	0.213*	-0.098	0.714***	0.154	-0.006	0.815***	0.157
SD of the HR (bpm)	-0.062	-0.077	0.198	0.076	0.123	-0.023	-0.173	0.008	0.055	-0.148	0.468***	0.259*	-0.018	-0.053	0.473***	0.231*	-0.198	0.261*	0.256*	0.250*	0.316**	0.345**	0.145	0.120	-0.141	0.141	0.362***	-0.003	-0.153	0.373***	0.209	-0.053	1.000NA	0.907***	-0.400***	0.393***	0.559***	0.725***	0.064	0.449***	0.441***	-0.459***	-0.051	0.137	-0.249*	0.194	0.259*	-0.470***	0.106
CV of the HR	-0.019	-0.005	0.302**	-0.009	0.076	0.010	-0.157	-0.020	0.045	-0.176	0.379***	0.189	-0.017	-0.020	0.392***	0.168	-0.140	0.201	0.192	0.208	0.325**	0.286**	0.164	0.092	-0.163	0.165	0.375***	-0.010	-0.186	0.320**	0.143	-0.442***	0.907***	1.000NA	-0.708***	0.237*	0.525***	0.624***	-0.276*	0.460***	0.561***	-0.747***	-0.150	0.152	-0.511***	0.117	0.239*	-0.756***	-0.005
RHR (bpm)	-0.049	-0.066	-0.318**	0.086	-0.006	0.009	0.081	-0.001	0.056	0.251*	-0.268*	-0.157	0.051	-0.173	-0.266*	0.052	0.222*	-0.149	-0.135	-0.172	-0.230*	-0.143	-0.012	0.023	0.095	-0.096	-0.263*	0.110	0.080	-0.168	-0.091	0.863***	-0.400***	-0.708***	1.000NA	0.175	-0.207	-0.431***	0.649***	-0.217*	-0.427***	0.936***	0.233*	-0.136	0.739***	0.040	-0.128	0.933***	0.148
SD of the RHR (bpm)	-0.020	-0.145	-0.083	0.019	0.132	-0.060	-0.040	0.031	0.193	0.021	-0.150	-0.125	0.194	-0.054	-0.155	-0.009	0.095	-0.069	-0.074	-0.127	0.112	-0.026	0.086	0.197	-0.087	0.088	0.060	0.065	-0.092	0.027	0.062	0.271*	0.393***	0.237*	0.175	1.000NA	0.905***	0.130	0.264*	-0.045	-0.112	-0.044	0.273*	0.304**	0.029	0.326**	0.349***	-0.013	0.337**
CV of the RHR	-0.038	-0.118	0.072	-0.023	0.149	-0.063	-0.094	0.026	0.155	-0.080	-0.047	-0.071	0.152	0.014	-0.056	-0.031	-0.006	-0.018	-0.022	-0.056	0.166	0.000	0.064	0.192	-0.133	0.134	0.156	-0.011	-0.102	0.063	0.099	-0.072	0.559***	0.525***	-0.207	0.905***	1.000NA	0.298**	-0.015	0.038	0.063	-0.404***	0.172	0.338**	-0.242*	0.314**	0.405***	-0.381***	0.270*
dRHR (bpm)	-0.041	-0.248*	0.079	0.153	0.172	-0.098	-0.190	0.106	-0.095	-0.270*	0.723***	0.493***	-0.216*	0.129	0.683***	0.164	-0.585***	0.433***	0.443***	0.409***	0.141	0.416***	-0.110	-0.081	-0.008	0.008	0.239*	-0.148	0.064	0.401***	0.376***	0.036	0.725***	0.624***	-0.431***	0.130	0.298**	1.000NA	0.162	0.219*	0.153	-0.389***	-0.044	0.117	-0.208	0.158	0.208	-0.387***	0.043
DHR (bpm)	0.062	-0.169	-0.352***	0.139	0.031	-0.005	0.085	0.008	0.013	0.051	0.184	0.149	-0.099	-0.159	0.196	0.226*	-0.072	0.120	0.099	0.081	-0.108	0.139	-0.002	-0.090	0.164	-0.165	-0.203	0.146	0.076	0.111	0.045	0.838***	0.064	-0.276*	0.649***	0.264*	-0.015	0.162	1.000NA	0.075	-0.268*	0.624***	0.165	-0.072	0.453***	0.096	-0.024	0.598***	0.149
SD of the DHR (bpm)	0.124	0.131	0.148	0.138	-0.065	0.018	0.015	-0.077	0.072	-0.007	0.174	-0.076	0.068	-0.199	0.226*	0.246*	0.149	-0.074	-0.091	-0.078	0.153	0.116	0.135	0.057	-0.037	0.037	-0.046	0.107	-0.108	0.130	0.041	-0.129	0.449***	0.460***	-0.217*	-0.045	0.038	0.219*	0.075	1.000NA	0.927***	-0.147	0.053	0.103	-0.195	-0.084	-0.070	-0.217*	0.061
CV of the DHR	0.079	0.206	0.276*	0.081	-0.061	0.024	-0.020	-0.076	0.058	-0.041	0.109	-0.145	0.106	-0.107	0.159	0.123	0.176	-0.138	-0.145	-0.125	0.214*	0.064	0.154	0.099	-0.133	0.133	0.036	0.032	-0.160	0.093	0.016	-0.403***	0.441***	0.561***	-0.427***	-0.112	0.063	0.153	-0.268*	0.927***	1.000NA	-0.352***	0.031	0.163	-0.318**	-0.070	-0.019	-0.411***	0.030
NHR.0204 (bpm)	-0.061	-0.048	-0.317**	0.082	-0.045	-0.008	0.071	0.031	-0.002	0.245*	-0.163	-0.095	0.039	-0.116	-0.160	0.037	0.161	-0.099	-0.084	-0.128	-0.246*	-0.093	-0.032	-0.060	0.136	-0.137	-0.310**	0.097	0.109	-0.133	-0.054	0.818***	-0.459***	-0.747***	0.936***	-0.044	-0.404***	-0.389***	0.624***	-0.147	-0.352***	1.000NA	0.319**	-0.073	0.752***	-0.005	-0.185	0.948***	0.159
SD of the NHR.0204 (bpm)	-0.046	-0.011	-0.071	-0.122	-0.030	-0.059	0.042	0.030	0.074	0.106	-0.135	-0.132	0.066	0.138	-0.129	-0.240*	0.073	-0.095	-0.126	-0.212	-0.123	-0.153	-0.045	-0.018	0.028	-0.028	-0.265*	-0.074	0.042	-0.132	0.195	0.213*	-0.051	-0.150	0.233*	0.273*	0.172	-0.044	0.165	0.053	0.031	0.319**	1.000NA	0.898***	0.257*	0.343**	0.307**	0.249*	0.510***
CV of the NHR.0204	0.006	0.010	0.018	-0.164	-0.015	-0.036	-0.014	0.026	0.079	0.031	-0.081	-0.114	0.028	0.179	-0.077	-0.256*	0.042	-0.076	-0.102	-0.177	-0.047	-0.106	-0.022	-0.037	-0.009	0.009	-0.174	-0.100	-0.007	-0.076	0.190	-0.098	0.137	0.152	-0.136	0.304**	0.338**	0.117	-0.072	0.103	0.163	-0.073	0.898***	1.000NA	-0.038	0.379***	0.413***	-0.125	0.464***
NHR.0406 (bpm)	-0.199	-0.042	-0.127	0.230*	0.044	-0.032	-0.049	0.090	0.015	0.159	-0.026	-0.019	0.008	0.189	-0.045	-0.219*	0.012	-0.056	-0.036	-0.071	-0.133	0.051	-0.024	-0.060	-0.163	0.161	-0.107	-0.179	-0.038	0.020	-0.165	0.714***	-0.249*	-0.511***	0.739***	0.029	-0.242*	-0.208	0.453***	-0.195	-0.318**	0.752***	0.257*	-0.038	1.000NA	0.466***	0.283**	0.680***	0.144
SD of the NHR.0406 (bpm)	-0.111	0.035	0.085	0.032	0.063	-0.096	-0.091	0.119	0.163	0.068	0.076	-0.001	-0.033	0.512***	0.018	-0.501***	-0.056	0.033	0.003	-0.030	0.123	0.061	-0.003	0.047	-0.339**	0.339**	0.107	-0.413***	-0.184	0.098	-0.065	0.154	0.194	0.117	0.040	0.326**	0.314**	0.158	0.096	-0.084	-0.070	-0.005	0.343**	0.379***	0.466***	1.000NA	0.972***	-0.049	0.254*
CV of the NHR.0406	-0.086	0.024	0.112	-0.013	0.077	-0.080	-0.098	0.098	0.177	0.042	0.082	0.021	-0.006	0.528***	0.022	-0.510***	-0.058	0.064	0.031	0.001	0.170	0.042	0.009	0.068	-0.355***	0.356***	0.141	-0.426***	-0.203	0.096	-0.037	-0.006	0.259*	0.239*	-0.128	0.349***	0.405***	0.208	-0.024	-0.070	-0.019	-0.185	0.307**	0.413***	0.283**	0.972***	1.000NA	-0.213*	0.238*
NHR.0002 (bpm)	-0.076	-0.053	-0.302**	0.077	-0.028	-0.055	0.032	0.050	0.009	0.220*	-0.204	-0.104	0.071	-0.095	-0.209	0.008	0.131	-0.114	-0.099	-0.145	-0.175	-0.146	-0.021	0.002	0.168	-0.169	-0.302**	0.128	0.121	-0.165	-0.013	0.815***	-0.470***	-0.756***	0.933***	-0.013	-0.381***	-0.387***	0.598***	-0.217*	-0.411***	0.948***	0.249*	-0.125	0.680***	-0.049	-0.213*	1.000NA	0.209
SD of the NHR.0002 (bpm)	-0.141	-0.008	-0.014	-0.015	0.032	-0.151	-0.100	0.154	0.028	0.042	-0.033	-0.118	0.112	0.144	-0.028	-0.178	0.096	-0.069	-0.052	-0.118	0.124	-0.069	0.080	0.094	0.081	-0.081	-0.162	0.080	-0.027	0.003	0.205	0.157	0.106	-0.005	0.148	0.337**	0.270*	0.043	0.149	0.061	0.030	0.159	0.510***	0.464***	0.144	0.254*	0.238*	0.209	1.000NA
CV of the NHR.0002	-0.108	0.012	0.091	-0.028	0.039	-0.090	-0.107	0.119	0.026	-0.026	0.065	-0.094	0.048	0.213*	0.070	-0.208	0.036	-0.042	-0.025	-0.074	0.156	-0.001	0.040	0.056	0.042	-0.041	-0.058	0.002	-0.024	0.068	0.231*	-0.141	0.255*	0.252*	-0.197	0.318**	0.387***	0.197	-0.089	0.105	0.159	-0.186	0.433***	0.535***	-0.085	0.290**	0.333**	-0.146	0.918***
RMSSD of the HR	-0.176	-0.058	0.268*	0.045	0.125	-0.109	-0.240*	0.140	-0.085	-0.264*	0.335**	0.202	0.081	0.018	0.316**	0.068	-0.263*	0.069	0.074	0.076	0.153	0.108	0.008	-0.016	-0.105	0.106	0.150	-0.118	-0.057	0.105	0.287**	-0.266*	0.664***	0.696***	-0.514***	0.122	0.306**	0.556***	-0.196	0.335**	0.431***	-0.484***	0.091	0.310**	-0.297**	0.140	0.212*	-0.495***	0.194
RMSSD of the HR based on hourly means	-0.085	-0.114	0.141	0.032	0.093	-0.007	-0.131	-0.056	0.038	-0.103	0.442***	0.296**	0.132	-0.110	0.442***	0.259*	-0.138	0.277**	0.290**	0.277**	0.273*	0.358***	0.149	0.131	-0.127	0.128	0.394***	-0.041	-0.147	0.365***	0.239*	-0.112	0.853***	0.805***	-0.388***	0.180	0.339**	0.604***	-0.066	0.444***	0.477***	-0.393***	0.024	0.197	-0.206	0.182	0.239*	-0.405***	0.169
IS.hr	0.056	-0.306**	-0.070	0.012	0.149	0.091	0.112	-0.109	-0.179	-0.318**	0.319**	0.547***	-0.056	0.105	0.291**	0.065	-0.542***	0.488***	0.453***	0.432***	0.019	0.168	-0.125	-0.001	-0.009	0.010	0.201	-0.103	0.058	0.149	0.123	0.010	0.351***	0.311**	-0.290**	0.256*	0.348**	0.603***	0.112	-0.189	-0.258*	-0.367***	-0.207	-0.075	-0.226*	0.042	0.107	-0.334**	-0.253*
IV.hr	-0.125	0.059	-0.025	-0.058	-0.005	-0.036	-0.020	-0.024	-0.057	0.008	-0.024	0.121	0.342**	-0.106	-0.041	0.070	0.042	0.010	0.061	0.072	0.021	-0.007	0.016	0.066	-0.032	0.032	0.122	-0.045	-0.028	-0.032	0.011	-0.261*	-0.078	0.033	-0.162	-0.422***	-0.361***	-0.154	-0.376***	0.118	0.244*	-0.053	-0.011	0.035	-0.021	-0.070	-0.061	-0.067	0.043
L5.hr	-0.069	-0.034	-0.299**	0.105	-0.027	-0.009	0.054	0.037	0.017	0.249*	-0.158	-0.098	0.045	-0.067	-0.159	-0.016	0.147	-0.100	-0.083	-0.127	-0.232*	-0.080	-0.035	-0.060	0.103	-0.104	-0.297**	0.062	0.096	-0.117	-0.069	0.826***	-0.450***	-0.745***	0.939***	-0.054	-0.414***	-0.379***	0.605***	-0.179	-0.373***	0.986***	0.282**	-0.106	0.805***	0.058	-0.127	0.953***	0.170
M10.hr	-0.049	-0.244*	-0.290**	0.213*	0.079	-0.022	-0.011	0.042	0.032	0.028	0.252*	0.193	-0.026	-0.118	0.254*	0.232*	-0.142	0.181	0.176	0.136	0.000	0.226*	0.036	0.004	0.074	-0.075	-0.039	0.127	0.028	0.206	0.078	0.932***	0.214*	-0.176	0.675***	0.375***	0.086	0.273*	0.894***	-0.006	-0.304**	0.614***	0.150	-0.076	0.550***	0.182	0.056	0.612***	0.137
RA.hr	0.012	-0.217*	0.119	0.073	0.152	-0.024	-0.102	-0.009	0.017	-0.263*	0.434***	0.328**	-0.089	-0.029	0.431***	0.234*	-0.336**	0.318**	0.302**	0.311**	0.241*	0.285**	0.042	0.071	-0.053	0.054	0.313**	0.037	-0.051	0.310**	0.205	-0.174	0.796***	0.789***	-0.534***	0.424***	0.645***	0.764***	0.037	0.214*	0.182	-0.647***	-0.204	0.041	-0.487***	0.065	0.184	-0.613***	-0.072
ICV.hr	-0.010	0.248*	0.223*	0.003	-0.098	-0.010	-0.139	0.012	0.202	0.182	0.021	-0.373***	0.014	-0.004	0.059	-0.028	0.405***	-0.251*	-0.235*	-0.243*	0.239*	0.064	0.219*	0.055	-0.076	0.077	0.001	0.086	-0.177	0.121	0.057	-0.253*	0.444***	0.474***	-0.210	0.155	0.249*	0.030	-0.186	0.515***	0.612***	-0.181	0.234*	0.334**	-0.141	0.175	0.213*	-0.224*	0.407***
AC.hr.60m	0.078	-0.248*	-0.078	0.006	0.080	0.076	0.148	-0.124	0.017	-0.010	0.344**	0.424***	-0.069	0.098	0.320**	0.085	-0.378***	0.498***	0.448***	0.417***	0.046	0.263*	-0.063	-0.003	0.025	-0.025	0.215*	-0.035	0.049	0.254*	0.110	0.120	0.379***	0.298**	-0.164	0.306**	0.362***	0.543***	0.179	-0.193	-0.279**	-0.263*	-0.198	-0.097	-0.159	0.078	0.132	-0.237*	-0.271*
AC.hr.30m	0.084	-0.290**	-0.116	-0.007	0.069	0.101	0.179	-0.115	-0.036	-0.013	0.312**	0.441***	-0.097	0.123	0.289**	0.056	-0.362***	0.520***	0.481***	0.446***	0.035	0.232*	-0.063	0.021	0.037	-0.036	0.209	-0.028	0.058	0.228*	0.111	0.197	0.321**	0.218*	-0.071	0.331**	0.355***	0.497***	0.229*	-0.243*	-0.343**	-0.176	-0.167	-0.104	-0.097	0.088	0.133	-0.151	-0.227*
AC.hr.15m	0.074	-0.308**	-0.122	0.008	0.071	0.099	0.176	-0.112	-0.050	-0.014	0.297**	0.432***	-0.093	0.115	0.274*	0.058	-0.354***	0.516***	0.483***	0.450***	0.035	0.220*	-0.066	0.038	0.056	-0.056	0.206	-0.020	0.073	0.215*	0.114	0.237*	0.300**	0.182	-0.026	0.341**	0.351***	0.480***	0.258*	-0.252*	-0.361***	-0.132	-0.150	-0.108	-0.074	0.079	0.118	-0.103	-0.219*
Minimum.hr	-0.112	-0.063	-0.281**	-0.032	0.005	0.016	0.041	0.015	0.051	0.169	-0.203	-0.064	0.047	-0.075	-0.197	-0.016	0.068	-0.091	-0.057	-0.103	-0.243*	-0.102	0.012	-0.102	0.082	-0.084	-0.306**	0.077	0.049	-0.138	-0.049	0.706***	-0.416***	-0.670***	0.798***	-0.096	-0.412***	-0.339**	0.450***	-0.246*	-0.383***	0.838***	0.220*	-0.099	0.673***	-0.014	-0.178	0.837***	0.108
Amplitude.hr	0.042	-0.139	0.025	0.245*	0.140	-0.025	-0.040	0.034	-0.087	-0.189	0.492***	0.342**	-0.106	0.034	0.489***	0.195	-0.284**	0.378***	0.340**	0.334**	0.171	0.353***	-0.018	0.053	-0.012	0.013	0.272*	0.025	0.014	0.354***	0.180	0.148	0.650***	0.521***	-0.181	0.454***	0.531***	0.658***	0.334**	0.183	0.058	-0.269*	-0.077	0.013	-0.142	0.173	0.217*	-0.292**	0.027
α parameter.hr	0.210	0.179	0.037	-0.271*	-0.179	0.240*	0.270*	-0.239*	-0.025	0.006	0.003	0.039	-0.058	0.040	0.076	0.000	0.091	0.057	0.004	0.012	0.100	0.040	0.224*	-0.061	0.024	-0.023	-0.093	0.183	-0.152	0.063	-0.058	-0.151	-0.009	0.065	-0.130	-0.333**	-0.293**	-0.080	-0.050	0.146	0.157	-0.055	-0.140	-0.107	-0.153	-0.165	-0.164	-0.060	-0.157
β parameter.hr	-0.100	-0.063	-0.057	-0.238*	0.067	0.009	-0.057	-0.045	-0.076	-0.107	-0.150	0.264*	0.144	-0.071	-0.168	0.042	-0.133	0.143	0.197	0.179	0.018	-0.118	0.033	0.122	-0.153	0.152	0.167	-0.151	-0.116	-0.118	-0.081	-0.146	0.017	0.072	-0.140	-0.042	-0.002	-0.019	-0.332**	-0.128	-0.013	-0.130	-0.067	0.026	-0.097	-0.056	-0.028	-0.067	-0.033
Acrotime.hr (h)	-0.004	-0.192	-0.320**	-0.017	-0.011	-0.108	0.029	0.016	0.016	0.098	-0.224*	-0.103	0.204	-0.377***	-0.215*	0.268*	0.117	-0.068	-0.025	-0.054	-0.128	-0.175	-0.023	0.073	0.421***	-0.421***	-0.191	0.404***	0.228*	-0.171	0.119	0.128	-0.242*	-0.283**	0.242*	0.118	0.016	-0.201	0.107	-0.099	-0.173	0.237*	0.077	-0.038	-0.196	-0.509***	-0.490***	0.289**	0.144
Acrophase.hr	0.003	0.192	0.321**	0.017	0.011	0.108	-0.030	-0.016	-0.015	-0.098	0.224*	0.103	-0.204	0.376***	0.215*	-0.268*	-0.117	0.068	0.025	0.054	0.128	0.175	0.024	-0.073	-0.421***	0.421***	0.191	-0.404***	-0.228*	0.171	-0.120	-0.127	0.242*	0.283**	-0.241*	-0.117	-0.016	0.201	-0.107	0.100	0.173	-0.237*	-0.077	0.038	0.196	0.509***	0.490***	-0.289**	-0.143
F_pseudo.hr	-0.160	-0.342**	-0.001	-0.060	0.156	-0.002	-0.105	0.039	-0.214*	-0.211	0.161	0.389***	-0.046	-0.094	0.106	0.165	-0.379***	0.317**	0.354***	0.339**	-0.069	0.026	-0.219*	0.121	0.042	-0.043	0.320**	-0.178	0.158	-0.006	0.132	0.044	0.262*	0.212*	-0.150	0.331**	0.397***	0.428***	-0.098	-0.267*	-0.253*	-0.238*	-0.064	0.041	-0.122	-0.001	0.047	-0.226*	-0.146
UpMesor.hr	0.085	0.040	-0.168	-0.192	-0.217*	0.029	0.170	-0.137	-0.040	0.049	-0.137	-0.075	0.082	-0.282**	-0.072	0.235*	0.142	-0.004	-0.013	-0.039	-0.070	-0.108	0.115	-0.008	0.446***	-0.446***	-0.266*	0.522***	0.135	-0.099	0.085	0.009	-0.187	-0.183	0.117	-0.186	-0.249*	-0.201	0.054	0.033	-0.022	0.188	-0.003	-0.090	-0.255*	-0.635***	-0.635***	0.223*	0.015
DownMesor.hr	-0.057	-0.173	-0.207	0.121	0.043	-0.202	-0.082	0.119	0.041	0.103	-0.133	-0.100	0.135	-0.286**	-0.167	0.202	0.054	-0.103	-0.055	-0.074	-0.117	-0.153	-0.141	0.107	0.267*	-0.267*	-0.059	0.151	0.236*	-0.155	0.171	0.123	-0.167	-0.210	0.192	0.219*	0.142	-0.089	0.075	-0.121	-0.176	0.156	0.117	0.027	-0.122	-0.286**	-0.259*	0.198	0.147
MESOR.hr	-0.091	-0.145	-0.316**	0.057	0.037	0.028	0.015	0.013	0.064	0.110	0.002	0.047	-0.015	-0.095	0.002	0.102	-0.027	0.039	0.050	-0.005	-0.191	0.035	0.004	-0.084	0.092	-0.094	-0.234*	0.082	0.061	0.000	-0.003	0.893***	-0.144	-0.492***	0.823***	0.131	-0.197	-0.071	0.697***	-0.184	-0.408***	0.817***	0.211	-0.093	0.696***	0.098	-0.066	0.807***	0.121
Peaks.hr	0.217*	0.161	-0.133	-0.131	-0.218*	0.163	0.198	-0.137	-0.071	0.139	-0.159	-0.165	0.067	-0.032	-0.146	-0.101	0.144	-0.220*	-0.204	-0.176	-0.083	-0.149	-0.068	-0.025	0.144	-0.144	-0.175	0.150	0.107	-0.152	0.045	-0.229*	-0.166	-0.074	-0.092	-0.117	-0.122	-0.213*	-0.151	0.024	0.086	-0.046	0.052	0.074	-0.105	-0.123	-0.105	-0.086	0.058
[truncated: 23 more columns]

## Sheet: Table S3
Table S3. Spearman’s correlation analysis for robsut group (n = 28). Statistical significance is denoted as follows: ***p < 0.001, **p < 0.01, *p < 0.05.
Variable	Age (y)	Sex	Grip_Strength (kg)	Usual walking speed (m/s)	WLM (score)	TMT-A (s)	TMT-B (s)	DSST (score)	Days_sample	Days_analysis	Step count	IS.st	IV.st	L5.st	M10.st	RA.st	ICV.st	AC.st.60m	AC.st.30m	AC.st.15m	Minimum.st	Amplitude.st	α parameter.st	β parameter.st	Acrotime.st (h)	Acrophase.st	F_pseudo.st	UpMesor.st	DownMesor.st	MESOR.st	Peaks.st	HR (bpm)	SD of the HR (bpm)	CV of the HR	RHR (bpm)	SD of the RHR (bpm)	CV of the RHR	dRHR (bpm)	DHR (bpm)	SD of the DHR (bpm)	CV of the DHR	NHR.0204 (bpm)	SD of the NHR.0204 (bpm)	CV of the NHR.0204	NHR.0406 (bpm)	SD of the NHR.0406 (bpm)	CV of the NHR.0406	NHR.0002 (bpm)	SD of the NHR.0002 (bpm)
Age (y)	1.000NA	0.009	-0.414*	-0.246	-0.325	0.669***	0.583**	-0.512**	0.161	0.106	-0.376*	-0.139	-0.269	-0.034	-0.298	-0.136	0.240	-0.074	-0.140	-0.161	-0.198	-0.177	0.161	-0.076	0.149	-0.149	-0.471*	0.215	-0.065	-0.183	-0.203	-0.373	-0.315	-0.152	-0.189	-0.216	-0.262	-0.306	-0.029	0.267	0.231	-0.165	-0.118	0.002	-0.455*	-0.209	-0.096	-0.187	-0.169
Sex	0.009	1.000NA	0.446*	-0.189	0.017	-0.242	-0.189	0.292	0.291	0.440*	-0.412*	-0.429*	-0.017	-0.052	-0.378*	-0.189	0.378*	-0.429*	-0.429*	-0.446*	0.000	-0.378*	0.094	0.155	-0.172	0.172	-0.086	-0.069	-0.120	-0.292	-0.361	-0.240	-0.155	0.052	-0.017	0.069	0.017	-0.395*	-0.275	0.326	0.378*	-0.052	-0.017	0.000	0.017	0.069	0.052	-0.103	-0.155
Grip_Strength (kg)	-0.414*	0.446*	1.000NA	0.166	0.213	-0.404*	-0.501**	0.412*	-0.047	-0.006	0.075	-0.161	-0.122	0.159	0.060	-0.117	0.124	-0.167	-0.161	-0.139	0.154	-0.014	-0.017	-0.044	-0.151	0.151	0.126	-0.072	0.029	-0.000	0.008	-0.004	0.285	0.363	-0.091	0.073	0.135	0.187	-0.052	0.237	0.222	-0.141	-0.115	-0.109	0.259	0.276	0.241	-0.146	-0.111
Usual walking speed (m/s)	-0.246	-0.189	0.166	1.000NA	0.487**	-0.234	-0.313	0.259	-0.015	-0.274	0.477*	0.109	-0.041	-0.016	0.452*	0.256	-0.245	0.111	0.169	0.172	0.216	0.262	-0.059	-0.118	-0.136	0.136	0.067	-0.182	0.046	0.270	0.130	0.311	0.260	0.119	0.016	0.003	-0.054	0.456*	0.249	0.068	-0.056	-0.015	-0.318	-0.373	0.242	0.066	0.025	0.086	-0.036
WLM (score)	-0.325	0.017	0.213	0.487**	1.000NA	-0.186	-0.501**	0.355	-0.282	-0.428*	0.413*	0.199	0.090	-0.195	0.391*	0.418*	-0.182	0.176	0.250	0.263	0.235	0.191	-0.040	-0.177	-0.346	0.346	0.133	-0.255	-0.037	0.195	0.057	-0.016	0.199	0.263	-0.190	-0.092	-0.057	0.355	-0.242	-0.048	0.035	-0.211	-0.286	-0.242	-0.056	-0.159	-0.156	-0.127	-0.105
TMT-A (s)	0.669***	-0.242	-0.404*	-0.234	-0.186	1.000NA	0.725***	-0.836***	-0.045	0.141	-0.369	-0.058	-0.163	-0.150	-0.309	0.018	0.299	0.008	-0.069	-0.046	-0.323	-0.189	0.040	-0.115	0.149	-0.149	-0.339	0.044	0.041	-0.252	0.011	-0.097	-0.079	-0.048	0.037	-0.115	-0.116	-0.288	0.053	0.107	0.146	0.015	0.038	0.107	-0.141	-0.080	0.030	-0.067	-0.123
TMT-B (s)	0.583**	-0.189	-0.501**	-0.313	-0.501**	0.725***	1.000NA	-0.818***	0.013	0.322	-0.292	-0.040	0.055	0.105	-0.265	-0.271	0.221	0.070	-0.028	-0.065	-0.311	-0.076	-0.043	-0.111	0.241	-0.241	-0.279	0.028	0.075	-0.155	0.104	-0.184	-0.146	-0.180	0.003	-0.055	-0.061	-0.272	0.051	0.176	0.180	0.067	0.286	0.327	-0.098	0.019	0.077	-0.086	0.040
DSST (score)	-0.512**	0.292	0.412*	0.259	0.355	-0.836***	-0.818***	1.000NA	-0.054	-0.208	0.317	0.108	-0.052	-0.036	0.277	0.199	-0.303	0.011	0.105	0.127	0.196	0.106	-0.074	-0.029	-0.149	0.149	0.293	-0.073	0.004	0.158	-0.151	-0.075	0.046	0.165	-0.181	-0.082	-0.075	0.228	-0.092	-0.086	-0.115	-0.176	-0.245	-0.233	-0.044	-0.069	-0.131	-0.091	-0.130
Days_sample	0.161	0.291	-0.047	-0.015	-0.282	-0.045	0.013	-0.054	1.000NA	0.686***	-0.219	-0.463*	0.011	0.240	-0.206	-0.373	0.304	-0.306	-0.321	-0.334	0.041	-0.145	0.124	0.163	-0.150	0.150	-0.114	-0.020	-0.146	-0.070	-0.322	0.317	-0.232	-0.269	0.388*	0.230	0.071	-0.395*	0.165	0.021	-0.075	0.254	0.129	0.022	0.248	0.281	0.273	0.328	0.002
Days_analysis	0.106	0.440*	-0.006	-0.274	-0.428*	0.141	0.322	-0.208	0.686***	1.000NA	-0.501**	-0.559**	0.197	0.101	-0.493**	-0.367	0.494**	-0.345	-0.388*	-0.402*	-0.160	-0.354	0.026	0.053	0.022	-0.022	-0.239	-0.045	-0.036	-0.294	-0.324	0.136	-0.199	-0.214	0.360	0.287	0.229	-0.594***	0.094	0.053	0.005	0.241	0.342	0.290	0.218	0.265	0.272	0.205	0.083
Step count	-0.376*	-0.412*	0.075	0.477*	0.413*	-0.369	-0.292	0.317	-0.219	-0.501**	1.000NA	0.589***	0.037	0.434*	0.980***	0.056	-0.518**	0.659***	0.741***	0.709***	0.563**	0.846***	0.035	-0.170	-0.137	0.137	0.522**	-0.078	-0.078	0.823***	0.149	0.031	0.456*	0.428*	-0.413*	-0.133	-0.048	0.820***	-0.004	-0.120	-0.094	-0.416*	-0.302	-0.183	-0.090	0.129	0.109	-0.257	0.041
IS.st	-0.139	-0.429*	-0.161	0.109	0.199	-0.058	-0.040	0.108	-0.463*	-0.559**	0.589***	1.000NA	-0.007	0.018	0.570**	0.302	-0.588**	0.874***	0.870***	0.867***	0.273	0.586**	0.192	-0.208	-0.056	0.056	0.459*	0.151	-0.169	0.448*	0.187	-0.180	0.278	0.299	-0.443*	-0.282	-0.191	0.577**	-0.029	-0.256	-0.225	-0.385*	-0.299	-0.152	-0.313	-0.149	-0.125	-0.352	-0.267
IV.st	-0.269	-0.017	-0.122	-0.041	0.090	-0.163	0.055	-0.052	0.011	0.197	0.037	-0.007	1.000NA	-0.037	-0.007	0.070	0.011	-0.093	-0.089	-0.098	0.184	-0.066	0.067	0.177	-0.153	0.153	0.100	0.090	-0.083	-0.011	0.084	0.175	0.152	-0.004	0.209	0.196	0.215	-0.107	-0.160	0.079	0.058	0.184	0.042	-0.021	0.161	-0.048	-0.081	0.165	0.290
L5.st	-0.034	-0.052	0.159	-0.016	-0.195	-0.150	0.105	-0.036	0.240	0.101	0.434*	0.018	-0.037	1.000NA	0.404*	-0.859***	-0.332	0.241	0.231	0.192	0.346	0.350	-0.079	-0.043	-0.233	0.233	0.033	-0.337	-0.051	0.396*	0.002	-0.125	-0.044	0.048	-0.317	-0.126	-0.030	0.289	-0.149	0.039	0.106	-0.314	0.090	0.208	0.084	0.486**	0.494**	-0.227	0.138
M10.st	-0.298	-0.378*	0.060	0.452*	0.391*	-0.309	-0.265	0.277	-0.206	-0.493**	0.980***	0.570**	-0.007	0.404*	1.000NA	0.090	-0.417*	0.655***	0.733***	0.694***	0.643***	0.870***	0.147	-0.088	-0.130	0.130	0.534**	0.039	-0.158	0.885***	0.077	0.028	0.471*	0.452*	-0.423*	-0.089	-0.015	0.814***	0.050	-0.088	-0.072	-0.429*	-0.301	-0.161	-0.155	0.129	0.117	-0.263	0.065
RA.st	-0.136	-0.189	-0.117	0.256	0.418*	0.018	-0.271	0.199	-0.373	-0.367	0.056	0.302	0.070	-0.859***	0.090	1.000NA	0.106	0.086	0.142	0.181	-0.050	0.049	0.145	-0.004	0.170	-0.170	0.239	0.368	-0.006	0.009	0.009	0.165	0.294	0.188	0.124	0.042	-0.017	0.095	0.174	-0.103	-0.172	0.105	-0.307	-0.363	-0.165	-0.480**	-0.494**	0.098	-0.188
ICV.st	0.240	0.378*	0.124	-0.245	-0.182	0.299	0.221	-0.303	0.304	0.494**	-0.518**	-0.588**	0.011	-0.332	-0.417*	0.106	1.000NA	-0.517**	-0.565**	-0.608***	-0.061	-0.328	0.272	0.266	0.098	-0.098	-0.071	0.302	-0.139	-0.195	-0.259	0.129	0.084	0.053	0.360	0.415*	0.276	-0.477*	0.198	0.426*	0.332	0.334	0.385*	0.321	0.044	0.064	0.091	0.226	0.233
AC.st.60m	-0.074	-0.429*	-0.167	0.111	0.176	0.008	0.070	0.011	-0.306	-0.345	0.659***	0.874***	-0.093	0.241	0.655***	0.086	-0.517**	1.000NA	0.977***	0.944***	0.355	0.741***	0.249	-0.381*	-0.051	0.051	0.335	0.150	-0.235	0.612***	0.173	-0.200	0.288	0.308	-0.511**	-0.186	-0.069	0.624***	0.029	-0.297	-0.239	-0.487**	-0.164	0.036	-0.419*	-0.031	0.023	-0.389*	-0.106
AC.st.30m	-0.140	-0.429*	-0.161	0.169	0.250	-0.069	-0.028	0.105	-0.321	-0.388*	0.741***	0.870***	-0.089	0.231	0.733***	0.142	-0.565**	0.977***	1.000NA	0.967***	0.380*	0.781***	0.174	-0.349	-0.015	0.015	0.394*	0.088	-0.162	0.657***	0.108	-0.187	0.297	0.333	-0.517**	-0.221	-0.091	0.646***	-0.019	-0.330	-0.257	-0.508**	-0.219	-0.018	-0.377*	-0.031	0.005	-0.390*	-0.114
AC.st.15m	-0.161	-0.446*	-0.139	0.172	0.263	-0.046	-0.065	0.127	-0.334	-0.402*	0.709***	0.867***	-0.098	0.192	0.694***	0.181	-0.608***	0.944***	0.967***	1.000NA	0.340	0.751***	0.168	-0.370	-0.046	0.046	0.406*	0.078	-0.169	0.613***	0.134	-0.232	0.288	0.340	-0.552**	-0.277	-0.135	0.624***	-0.034	-0.351	-0.281	-0.561**	-0.342	-0.144	-0.396*	-0.077	-0.038	-0.451*	-0.192
Minimum.st	-0.198	0.000	0.154	0.216	0.235	-0.323	-0.311	0.196	0.041	-0.160	0.563**	0.273	0.184	0.346	0.643***	-0.050	-0.061	0.355	0.380*	0.340	1.000NA	0.528**	0.606***	0.421*	-0.439*	0.439*	0.527**	0.244	-0.637***	0.774***	-0.158	0.127	0.374*	0.372	-0.281	0.235	0.253	0.547**	0.037	0.033	-0.005	-0.376*	-0.224	-0.063	-0.110	0.280	0.286	-0.178	0.289
Amplitude.st	-0.177	-0.378*	-0.014	0.262	0.191	-0.189	-0.076	0.106	-0.145	-0.354	0.846***	0.586**	-0.066	0.350	0.870***	0.049	-0.328	0.741***	0.781***	0.751***	0.528**	1.000NA	0.331	-0.255	-0.112	0.112	0.508**	0.197	-0.318	0.923***	0.044	-0.045	0.465*	0.422*	-0.440*	0.032	0.140	0.767***	0.172	-0.170	-0.155	-0.451*	-0.199	-0.067	-0.223	0.186	0.198	-0.341	0.151
α parameter.st	0.161	0.094	-0.017	-0.059	-0.040	0.040	-0.043	-0.074	0.124	0.026	0.035	0.192	0.067	-0.079	0.147	0.145	0.272	0.249	0.174	0.168	0.606***	0.331	1.000NA	0.260	-0.498**	0.498**	0.226	0.629***	-0.935***	0.486**	-0.314	0.087	0.241	0.199	-0.106	0.384*	0.348	0.179	0.287	0.054	-0.039	-0.148	-0.092	-0.025	-0.299	0.081	0.142	-0.139	0.145
β parameter.st	-0.076	0.155	-0.044	-0.118	-0.177	-0.115	-0.111	-0.029	0.163	0.053	-0.170	-0.208	0.177	-0.043	-0.088	-0.004	0.266	-0.381*	-0.349	-0.370	0.421*	-0.255	0.260	1.000NA	-0.194	0.194	0.282	0.169	-0.254	0.030	-0.101	0.303	0.017	-0.039	0.299	0.279	0.189	-0.218	-0.009	0.305	0.240	0.226	0.034	-0.021	0.218	0.030	-0.018	0.242	0.250
Acrotime.st (h)	0.149	-0.172	-0.151	-0.136	-0.346	0.149	0.241	-0.149	-0.150	0.022	-0.137	-0.056	-0.153	-0.233	-0.130	0.170	0.098	-0.051	-0.015	-0.046	-0.439*	-0.112	-0.498**	-0.194	1.000NA	-1.000***	-0.141	0.229	0.721***	-0.240	0.255	0.003	-0.060	-0.139	0.204	-0.138	-0.186	-0.164	0.152	-0.093	-0.132	0.204	0.045	0.002	-0.057	-0.211	-0.257	0.269	0.090
Acrophase.st	-0.149	0.172	0.151	0.136	0.346	-0.149	-0.241	0.149	0.150	-0.022	0.137	0.056	0.153	0.233	0.130	-0.170	-0.098	0.051	0.015	0.046	0.439*	0.112	0.498**	0.194	-1.000***	1.000NA	0.141	-0.229	-0.721***	0.240	-0.255	-0.003	0.060	0.139	-0.204	0.138	0.186	0.164	-0.152	0.093	0.132	-0.204	-0.045	-0.002	0.057	0.211	0.257	-0.269	-0.090
F_pseudo.st	-0.471*	-0.086	0.126	0.067	0.133	-0.339	-0.279	0.293	-0.114	-0.239	0.522**	0.459*	0.100	0.033	0.534**	0.239	-0.071	0.335	0.394*	0.406*	0.527**	0.508**	0.226	0.282	-0.141	0.141	1.000NA	0.074	-0.265	0.554**	0.083	0.028	0.595***	0.614***	-0.257	0.118	0.151	0.459*	-0.093	0.065	0.068	-0.329	-0.158	-0.036	0.063	0.253	0.234	-0.282	0.086
UpMesor.st	0.215	-0.069	-0.072	-0.182	-0.255	0.044	0.028	-0.073	-0.020	-0.045	-0.078	0.151	0.090	-0.337	0.039	0.368	0.302	0.150	0.088	0.078	0.244	0.197	0.629***	0.169	0.229	-0.229	0.074	1.000NA	-0.365	0.255	0.041	0.101	0.167	0.041	0.111	0.202	0.129	0.009	0.351	0.031	-0.102	0.112	-0.154	-0.184	-0.396*	-0.330	-0.313	0.174	0.166
DownMesor.st	-0.065	-0.120	0.029	0.046	-0.037	0.041	0.075	0.004	-0.146	-0.036	-0.078	-0.169	-0.083	-0.051	-0.158	-0.006	-0.139	-0.235	-0.162	-0.169	-0.637***	-0.318	-0.935***	-0.254	0.721***	-0.721***	-0.265	-0.365	1.000NA	-0.487**	0.324	-0.051	-0.203	-0.197	0.187	-0.390*	-0.382*	-0.233	-0.184	-0.010	0.043	0.227	0.046	-0.042	0.219	-0.208	-0.270	0.238	-0.132
MESOR.st	-0.183	-0.292	-0.000	0.270	0.195	-0.252	-0.155	0.158	-0.070	-0.294	0.823***	0.448*	-0.011	0.396*	0.885***	0.009	-0.195	0.612***	0.657***	0.613***	0.774***	0.923***	0.486**	0.030	-0.240	0.240	0.554**	0.255	-0.487**	1.000NA	-0.079	0.057	0.452*	0.411*	-0.380*	0.147	0.212	0.737***	0.197	-0.096	-0.113	-0.417*	-0.179	-0.037	-0.197	0.251	0.258	-0.263	0.286
Peaks.st	-0.203	-0.361	0.008	0.130	0.057	0.011	0.104	-0.151	-0.322	-0.324	0.149	0.187	0.084	0.002	0.077	0.009	-0.259	0.173	0.108	0.134	-0.158	0.044	-0.314	-0.101	0.255	-0.255	0.083	0.041	0.324	-0.079	1.000NA	0.050	0.304	0.140	0.027	-0.045	-0.042	0.249	-0.068	0.209	0.214	0.039	-0.101	-0.150	-0.009	-0.260	-0.259	0.084	0.185
HR (bpm)	-0.373	-0.240	-0.004	0.311	-0.016	-0.097	-0.184	-0.075	0.317	0.136	0.031	-0.180	0.175	-0.125	0.028	0.165	0.129	-0.200	-0.187	-0.232	0.127	-0.045	0.087	0.303	0.003	-0.003	0.028	0.101	-0.051	0.057	0.050	1.000NA	0.167	-0.234	0.825***	0.563**	0.382*	0.062	0.647***	-0.269	-0.434*	0.680***	0.171	-0.097	0.663***	0.311	0.218	0.764***	0.335
SD of the HR (bpm)	-0.315	-0.155	0.285	0.260	0.199	-0.079	-0.146	0.046	-0.232	-0.199	0.456*	0.278	0.152	-0.044	0.471*	0.294	0.084	0.288	0.297	0.288	0.374*	0.465*	0.241	0.017	-0.060	0.060	0.595***	0.167	-0.203	0.452*	0.304	0.167	1.000NA	0.879***	-0.194	0.463*	0.534**	0.612***	0.143	0.322	0.261	-0.334	-0.185	-0.049	-0.042	0.248	0.282	-0.336	0.094
CV of the HR	-0.152	0.052	0.363	0.119	0.263	-0.048	-0.180	0.165	-0.269	-0.214	0.428*	0.299	-0.004	0.048	0.452*	0.188	0.053	0.308	0.333	0.340	0.372	0.422*	0.199	-0.039	-0.139	0.139	0.614***	0.041	-0.197	0.411*	0.140	-0.234	0.879***	1.000NA	-0.529**	0.181	0.317	0.532**	-0.191	0.427*	0.451*	-0.637***	-0.288	-0.019	-0.248	0.199	0.274	-0.652***	-0.119
RHR (bpm)	-0.189	-0.017	-0.091	0.016	-0.190	0.037	0.003	-0.181	0.388*	0.360	-0.413*	-0.443*	0.209	-0.317	-0.423*	0.124	0.360	-0.511**	-0.517**	-0.552**	-0.281	-0.440*	-0.106	0.299	0.204	-0.204	-0.257	0.111	0.187	-0.380*	0.027	0.825***	-0.194	-0.529**	1.000NA	0.407*	0.182	-0.455*	0.493**	-0.159	-0.297	0.930***	0.344	-0.008	0.651***	0.065	-0.035	0.913***	0.291
SD of the RHR (bpm)	-0.216	0.069	0.073	0.003	-0.092	-0.115	-0.055	-0.082	0.230	0.287	-0.133	-0.282	0.196	-0.126	-0.089	0.042	0.415*	-0.186	-0.221	-0.277	0.235	0.032	0.384*	0.279	-0.138	0.138	0.118	0.202	-0.390*	0.147	-0.045	0.563**	0.463*	0.181	0.407*	1.000NA	0.936***	0.141	0.588***	0.052	-0.113	0.240	0.388*	0.327	0.223	0.488**	0.477*	0.200	0.522**
CV of the RHR	-0.262	0.017	0.135	-0.054	-0.057	-0.116	-0.061	-0.075	0.071	0.229	-0.048	-0.191	0.215	-0.030	-0.015	-0.017	0.276	-0.069	-0.091	-0.135	0.253	0.140	0.348	0.189	-0.186	0.186	0.151	0.129	-0.382*	0.212	-0.042	0.382*	0.534**	0.317	0.182	0.936***	1.000NA	0.250	0.439*	0.008	-0.087	0.022	0.362	0.381*	0.142	0.517**	0.527**	-0.030	0.488**
dRHR (bpm)	-0.306	-0.395*	0.187	0.456*	0.355	-0.288	-0.272	0.228	-0.395*	-0.594***	0.820***	0.577**	-0.107	0.289	0.814***	0.095	-0.477*	0.624***	0.646***	0.624***	0.547**	0.767***	0.179	-0.218	-0.164	0.164	0.459*	0.009	-0.233	0.737***	0.249	0.062	0.612***	0.532**	-0.455*	0.141	0.250	1.000NA	0.206	-0.152	-0.177	-0.490**	-0.293	-0.139	-0.118	0.286	0.294	-0.357	0.093
DHR (bpm)	-0.029	-0.275	-0.052	0.249	-0.242	0.053	0.051	-0.092	0.165	0.094	-0.004	-0.029	-0.160	-0.149	0.050	0.174	0.198	0.029	-0.019	-0.034	0.037	0.172	0.287	-0.009	0.152	-0.152	-0.093	0.351	-0.184	0.197	-0.068	0.647***	0.143	-0.191	0.493**	0.588***	0.439*	0.206	1.000NA	-0.235	-0.500**	0.410*	0.187	0.031	0.225	0.298	0.265	0.432*	0.324
SD of the DHR (bpm)	0.267	0.326	0.237	0.068	-0.048	0.107	0.176	-0.086	0.021	0.053	-0.120	-0.256	0.079	0.039	-0.088	-0.103	0.426*	-0.297	-0.330	-0.351	0.033	-0.170	0.054	0.305	-0.093	0.093	0.065	0.031	-0.010	-0.096	0.209	-0.269	0.322	0.427*	-0.159	0.052	0.008	-0.152	-0.235	1.000NA	0.933***	-0.155	-0.076	0.000	-0.151	-0.134	-0.079	-0.277	0.024
CV of the DHR	0.231	0.378*	0.222	-0.056	0.035	0.146	0.180	-0.115	-0.075	0.005	-0.094	-0.225	0.058	0.106	-0.072	-0.172	0.332	-0.239	-0.257	-0.281	-0.005	-0.155	-0.039	0.240	-0.132	0.132	0.068	-0.102	0.043	-0.113	0.214	-0.434*	0.261	0.451*	-0.297	-0.113	-0.087	-0.177	-0.500**	0.933***	1.000NA	-0.260	-0.060	0.057	-0.202	-0.182	-0.120	-0.384*	-0.042
NHR.0204 (bpm)	-0.165	-0.052	-0.141	-0.015	-0.211	0.015	0.067	-0.176	0.254	0.241	-0.416*	-0.385*	0.184	-0.314	-0.429*	0.105	0.334	-0.487**	-0.508**	-0.561**	-0.376*	-0.451*	-0.148	0.226	0.204	-0.204	-0.329	0.112	0.227	-0.417*	0.039	0.680***	-0.334	-0.637***	0.930***	0.240	0.022	-0.490**	0.410*	-0.155	-0.260	1.000NA	0.477*	0.104	0.590***	-0.049	-0.155	0.907***	0.238
SD of the NHR.0204 (bpm)	-0.118	-0.017	-0.115	-0.318	-0.286	0.038	0.286	-0.245	0.129	0.342	-0.302	-0.299	0.042	0.090	-0.301	-0.307	0.385*	-0.164	-0.219	-0.342	-0.224	-0.199	-0.092	0.034	0.045	-0.045	-0.158	-0.154	0.046	-0.179	-0.101	0.171	-0.185	-0.288	0.344	0.388*	0.362	-0.293	0.187	-0.076	-0.060	0.477*	1.000NA	0.911***	0.271	0.359	0.339	0.294	0.425*
CV of the NHR.0204	0.002	0.000	-0.109	-0.373	-0.242	0.107	0.327	-0.233	0.022	0.290	-0.183	-0.152	-0.021	0.208	-0.161	-0.363	0.321	0.036	-0.018	-0.144	-0.063	-0.067	-0.025	-0.021	0.002	-0.002	-0.036	-0.184	-0.042	-0.037	-0.150	-0.097	-0.049	-0.019	-0.008	0.327	0.381*	-0.139	0.031	0.000	0.057	0.104	0.911***	1.000NA	0.027	0.423*	0.457*	-0.054	0.365
NHR.0406 (bpm)	-0.455*	0.017	0.259	0.242	-0.056	-0.141	-0.098	-0.044	0.248	0.218	-0.090	-0.313	0.161	0.084	-0.155	-0.165	0.044	-0.419*	-0.377*	-0.396*	-0.110	-0.223	-0.299	0.218	-0.057	0.057	0.063	-0.396*	0.219	-0.197	-0.009	0.663***	-0.042	-0.248	0.651***	0.223	0.142	-0.118	0.225	-0.151	-0.202	0.590***	0.271	0.027	1.000NA	0.538**	0.418*	0.539**	0.192
SD of the NHR.0406 (bpm)	-0.209	0.069	0.276	0.066	-0.159	-0.080	0.019	-0.069	0.281	0.265	0.129	-0.149	-0.048	0.486**	0.129	-0.480**	0.064	-0.031	-0.031	-0.077	0.280	0.186	0.081	0.030	-0.211	0.211	0.253	-0.330	-0.208	0.251	-0.260	0.311	0.248	0.199	0.065	0.488**	0.517**	0.286	0.298	-0.134	-0.182	-0.049	0.359	0.423*	0.538**	1.000NA	0.981***	-0.071	0.287
CV of the NHR.0406	-0.096	0.052	0.241	0.025	-0.156	0.030	0.077	-0.131	0.273	0.272	0.109	-0.125	-0.081	0.494**	0.117	-0.494**	0.091	0.023	0.005	-0.038	0.286	0.198	0.142	-0.018	-0.257	0.257	0.234	-0.313	-0.270	0.258	-0.259	0.218	0.282	0.274	-0.035	0.477*	0.527**	0.294	0.265	-0.079	-0.120	-0.155	0.339	0.457*	0.418*	0.981***	1.000NA	-0.177	0.263
NHR.0002 (bpm)	-0.187	-0.103	-0.146	0.086	-0.127	-0.067	-0.086	-0.091	0.328	0.205	-0.257	-0.352	0.165	-0.227	-0.263	0.098	0.226	-0.389*	-0.390*	-0.451*	-0.178	-0.341	-0.139	0.242	0.269	-0.269	-0.282	0.174	0.238	-0.263	0.084	0.764***	-0.336	-0.652***	0.913***	0.200	-0.030	-0.357	0.432*	-0.277	-0.384*	0.907***	0.294	-0.054	0.539**	-0.071	-0.177	1.000NA	0.352
SD of the NHR.0002 (bpm)	-0.169	-0.155	-0.111	-0.036	-0.105	-0.123	0.040	-0.130	0.002	0.083	0.041	-0.267	0.290	0.138	0.065	-0.188	0.233	-0.106	-0.114	-0.192	0.289	0.151	0.145	0.250	0.090	-0.090	0.086	0.166	-0.132	0.286	0.185	0.335	0.094	-0.119	0.291	0.522**	0.488**	0.093	0.324	0.024	-0.042	0.238	0.425*	0.365	0.192	0.287	0.263	0.352	1.000NA
CV of the NHR.0002	-0.152	-0.155	-0.084	-0.035	-0.052	-0.090	0.080	-0.139	-0.085	0.022	0.148	-0.190	0.212	0.239	0.179	-0.244	0.187	0.008	0.000	-0.072	0.369	0.272	0.163	0.196	0.022	-0.022	0.183	0.080	-0.188	0.399*	0.184	0.182	0.196	0.050	0.071	0.498**	0.517**	0.230	0.241	0.070	0.042	0.022	0.404*	0.435*	0.096	0.368	0.368	0.124	0.964***
RMSSD of the HR	-0.187	-0.034	0.204	-0.012	0.254	-0.187	-0.180	0.216	-0.408*	-0.288	0.311	0.209	0.191	0.186	0.258	-0.077	-0.274	0.258	0.270	0.257	0.141	0.233	-0.131	-0.315	-0.018	0.018	0.287	-0.212	0.042	0.162	0.273	-0.342	0.527**	0.636***	-0.541**	0.132	0.321	0.487**	-0.299	0.132	0.223	-0.586**	-0.039	0.218	-0.238	0.252	0.315	-0.556**	0.180
RMSSD of the HR based on hourly means	-0.248	-0.240	0.033	0.176	0.265	0.040	0.015	-0.086	-0.341	-0.236	0.397*	0.386*	0.286	-0.101	0.390*	0.281	0.038	0.375*	0.377*	0.332	0.275	0.397*	0.135	-0.019	-0.026	0.026	0.580**	0.074	-0.116	0.349	0.416*	0.031	0.854***	0.781***	-0.206	0.308	0.390*	0.476*	-0.076	0.319	0.323	-0.264	-0.001	0.154	-0.049	0.153	0.202	-0.305	0.198
IS.hr	-0.139	-0.446*	-0.073	0.297	0.183	-0.068	0.010	-0.030	-0.257	-0.363	0.586**	0.682***	-0.096	0.213	0.559**	0.065	-0.536**	0.736***	0.716***	0.675***	0.375*	0.583**	0.199	-0.242	-0.161	0.161	0.259	-0.030	-0.265	0.506**	0.183	0.128	0.441*	0.319	-0.326	0.171	0.262	0.799***	0.233	-0.331	-0.362	-0.388*	-0.191	-0.053	-0.130	0.247	0.271	-0.308	-0.128
IV.hr	-0.146	-0.103	-0.262	-0.104	0.156	0.001	0.047	-0.040	-0.321	-0.147	0.033	0.275	0.419*	-0.119	-0.032	0.095	-0.228	0.180	0.215	0.220	-0.122	-0.048	-0.236	-0.034	0.110	-0.110	0.149	-0.116	0.240	-0.145	0.294	-0.336	-0.073	0.023	-0.147	-0.397*	-0.302	-0.200	-0.596***	0.058	0.225	-0.034	0.054	0.099	-0.072	-0.342	-0.339	-0.076	0.097
L5.hr	-0.215	-0.034	-0.122	0.044	-0.149	-0.043	0.020	-0.158	0.291	0.261	-0.342	-0.436*	0.211	-0.227	-0.363	0.038	0.281	-0.487**	-0.488**	-0.542**	-0.284	-0.407*	-0.193	0.230	0.231	-0.231	-0.315	0.062	0.260	-0.349	0.070	0.715***	-0.359	-0.666***	0.934***	0.213	-0.005	-0.450*	0.357	-0.207	-0.293	0.966***	0.409*	0.038	0.642***	-0.011	-0.132	0.952***	0.336
M10.hr	-0.332	-0.292	0.107	0.395*	-0.013	-0.109	-0.186	-0.031	0.206	0.013	0.262	0.037	0.067	-0.024	0.290	0.188	0.068	0.061	0.063	0.019	0.333	0.244	0.252	0.178	0.013	-0.013	0.202	0.226	-0.192	0.331	0.046	0.889***	0.459*	0.086	0.541**	0.638***	0.506**	0.404*	0.755***	-0.236	-0.436*	0.372	0.040	-0.097	0.475*	0.460*	0.397*	0.474*	0.276
RA.hr	-0.167	-0.386*	0.208	0.362	0.228	-0.058	-0.197	0.076	-0.227	-0.359	0.630***	0.522**	-0.047	0.096	0.664***	0.268	-0.201	0.563**	0.572**	0.573**	0.510**	0.683***	0.372	-0.096	-0.157	0.157	0.466*	0.224	-0.332	0.654***	0.103	0.140	0.794***	0.694***	-0.354	0.330	0.450*	0.820***	0.330	-0.005	-0.096	-0.491**	-0.328	-0.153	-0.188	0.252	0.303	-0.401*	-0.019
ICV.hr	0.060	0.447*	0.214	-0.176	-0.076	0.118	0.084	-0.112	0.144	0.361	-0.243	-0.553**	0.130	-0.043	-0.164	-0.080	0.752***	-0.453*	-0.454*	-0.454*	0.071	-0.135	0.148	0.262	0.018	-0.018	0.147	0.128	-0.083	-0.008	-0.083	-0.156	0.296	0.377*	-0.001	0.297	0.283	-0.286	-0.126	0.636***	0.643***	-0.040	0.190	0.245	-0.076	0.093	0.132	-0.114	0.329
AC.hr.60m	-0.094	-0.446*	-0.066	0.293	0.070	0.013	0.096	-0.100	-0.054	-0.131	0.510**	0.570**	-0.017	0.173	0.488**	0.098	-0.360	0.652***	0.632***	0.584**	0.311	0.532**	0.208	-0.244	-0.123	0.123	0.230	-0.004	-0.242	0.453*	0.048	0.254	0.491**	0.328	-0.178	0.275	0.337	0.665***	0.348	-0.284	-0.368	-0.282	-0.111	0.001	-0.037	0.319	0.344	-0.236	-0.173
AC.hr.30m	-0.103	-0.446*	-0.050	0.303	0.033	0.036	0.074	-0.120	0.003	-0.105	0.482**	0.509**	-0.075	0.184	0.476*	0.075	-0.289	0.588**	0.570**	0.507**	0.314	0.508**	0.223	-0.175	-0.122	0.122	0.210	0.001	-0.246	0.454*	-0.014	0.377*	0.477*	0.286	-0.060	0.350	0.386*	0.645***	0.466*	-0.304	-0.408*	-0.168	-0.031	0.049	0.066	0.406*	0.423*	-0.125	-0.126
AC.hr.15m	-0.084	-0.446*	-0.016	0.307	0.049	0.055	0.076	-0.150	0.008	-0.118	0.479**	0.480**	-0.080	0.192	0.481**	0.069	-0.253	0.562**	0.539**	0.479**	0.330	0.514**	0.249	-0.181	-0.137	0.137	0.186	0.027	-0.264	0.466*	-0.025	0.383*	0.467*	0.272	-0.057	0.350	0.385*	0.657***	0.481**	-0.307	-0.414*	-0.160	-0.042	0.029	0.067	0.411*	0.428*	-0.113	-0.124
Minimum.hr	-0.186	-0.069	-0.269	0.103	0.012	-0.033	0.049	-0.146	0.293	0.210	-0.253	-0.204	0.259	-0.331	-0.299	0.191	0.111	-0.284	-0.291	-0.328	-0.232	-0.294	-0.107	0.091	0.073	-0.073	-0.200	0.018	0.114	-0.285	0.041	0.619***	-0.406*	-0.686***	0.779***	0.064	-0.146	-0.358	0.236	-0.380*	-0.430*	0.801***	0.211	-0.134	0.541**	-0.123	-0.228	0.830***	0.151
Amplitude.hr	-0.204	-0.378*	0.293	0.288	0.040	-0.042	-0.122	-0.013	-0.192	-0.312	0.498**	0.294	-0.111	0.161	0.542**	0.124	-0.039	0.340	0.329	0.287	0.374	0.538**	0.260	-0.016	0.006	-0.006	0.350	0.247	-0.188	0.539**	0.176	0.365	0.759***	0.563**	-0.072	0.495**	0.550**	0.737***	0.529**	0.036	-0.092	-0.182	-0.063	0.014	0.043	0.419*	0.434*	-0.134	0.159
α parameter.hr	0.356	-0.086	-0.090	0.090	0.066	0.302	0.194	-0.134	-0.024	-0.041	0.080	0.384*	-0.121	-0.214	0.110	0.326	0.001	0.303	0.265	0.304	0.184	0.062	0.208	-0.032	0.015	-0.015	0.128	0.206	-0.152	0.071	0.015	-0.094	0.148	0.207	-0.200	-0.233	-0.305	0.149	0.017	0.062	-0.037	-0.280	-0.547**	-0.430*	-0.282	-0.251	-0.194	-0.209	-0.503**
β parameter.hr	-0.100	-0.120	-0.429*	-0.122	-0.003	-0.060	0.107	-0.095	-0.184	-0.131	0.001	0.392*	0.327	-0.123	-0.054	0.103	-0.348	0.268	0.292	0.292	0.007	-0.061	-0.035	0.130	0.015	-0.015	0.172	-0.066	0.004	-0.112	0.135	-0.199	-0.138	-0.110	-0.113	-0.273	-0.235	-0.160	-0.493**	-0.140	-0.010	-0.026	0.027	0.059	-0.097	-0.271	-0.295	-0.085	-0.110
Acrotime.hr (h)	0.032	0.052	-0.333	-0.194	-0.230	-0.066	0.033	-0.071	-0.052	0.013	-0.336	-0.117	0.164	-0.354	-0.293	0.209	0.154	-0.169	-0.188	-0.195	-0.168	-0.211	0.210	0.231	0.208	-0.208	-0.299	0.515**	-0.050	-0.175	-0.012	0.062	-0.390*	-0.530**	0.330	-0.005	-0.089	-0.426*	0.089	-0.098	-0.097	0.462*	0.147	-0.057	-0.213	-0.557**	-0.608***	0.435*	0.198
Acrophase.hr	-0.032	-0.052	0.333	0.194	0.230	0.066	-0.033	0.071	0.052	-0.013	0.336	0.117	-0.164	0.354	0.293	-0.209	-0.154	0.169	0.188	0.195	0.168	0.211	-0.210	-0.231	-0.208	0.208	0.299	-0.515**	0.050	0.175	0.012	-0.062	0.390*	0.530**	-0.330	0.005	0.089	0.426*	-0.089	0.098	0.097	-0.462*	-0.147	0.057	0.213	0.557**	0.608***	-0.435*	-0.198
F_pseudo.hr	-0.411*	-0.343	-0.067	0.064	0.185	-0.109	-0.030	-0.025	-0.482**	-0.413*	0.268	0.530**	0.123	-0.199	0.219	0.339	-0.331	0.360	0.355	0.356	0.066	0.203	-0.017	-0.026	-0.063	0.063	0.395*	-0.119	-0.066	0.108	0.300	0.146	0.498**	0.328	-0.116	0.287	0.368	0.520**	0.083	-0.231	-0.218	-0.130	0.014	0.053	0.026	0.113	0.092	-0.219	-0.131
UpMesor.hr	0.295	0.000	-0.433*	-0.212	-0.208	0.160	0.247	-0.217	-0.041	-0.025	-0.244	0.191	0.114	-0.429*	-0.195	0.361	0.135	0.068	0.018	0.022	-0.071	-0.121	0.295	0.201	0.151	-0.151	-0.110	0.557**	-0.137	-0.118	0.037	-0.120	-0.291	-0.347	0.093	-0.263	-0.368	-0.334	-0.061	0.015	0.005	0.197	-0.194	-0.299	-0.415*	-0.742***	-0.741***	0.204	-0.179
DownMesor.hr	-0.212	0.052	-0.144	-0.155	-0.257	-0.283	-0.124	0.075	0.024	0.044	-0.245	-0.268	0.184	-0.059	-0.246	-0.090	0.087	-0.271	-0.273	-0.306	-0.203	-0.203	0.000	0.183	0.160	-0.160	-0.269	0.234	0.085	-0.172	0.018	0.147	-0.345	-0.494**	0.378*	0.119	0.073	-0.361	0.097	-0.085	-0.068	0.521**	0.424*	0.206	0.042	-0.222	-0.295	0.475*	0.405*
MESOR.hr	-0.237	-0.240	-0.171	0.209	-0.022	-0.013	-0.043	-0.184	0.353	0.155	-0.043	-0.048	0.205	-0.239	-0.059	0.243	0.104	-0.124	-0.123	-0.173	0.053	-0.073	0.109	0.234	0.010	-0.010	0.011	0.128	-0.069	-0.020	-0.014	0.894***	-0.023	-0.394*	0.800***	0.374	0.173	-0.045	0.523**	-0.394*	-0.534**	0.695***	0.114	-0.173	0.598***	0.155	0.064	0.771***	0.158
Peaks.hr	0.155	0.318	-0.078	-0.506**	-0.219	-0.068	0.083	0.147	-0.111	0.058	-0.350	-0.306	-0.028	0.110	-0.345	-0.323	-0.019	-0.313	-0.311	-0.259	-0.335	-0.279	-0.182	0.038	0.039	-0.039	-0.258	-0.030	0.134	-0.281	-0.053	-0.561**	-0.484**	-0.249	-0.201	-0.293	-0.211	-0.458*	-0.409*	0.153	0.290	-0.049	0.151	0.165	-0.263	-0.257	-0.254	-0.178	0.056
[truncated: 23 more columns]

## Sheet: Table S4
Table S4. Spearman’s correlation analysis for social pre-frailty group (n = 39). Statistical significance is denoted as follows: ***p < 0.001, **p < 0.01, *p < 0.05.
Variable	Age (y)	Sex	Grip_Strength (kg)	Usual walking speed (m/s)	WLM (score)	TMT-A (s)	TMT-B (s)	DSST (score)	Days_sample	Days_analysis	Step count	IS.st	IV.st	L5.st	M10.st	RA.st	ICV.st	AC.st.60m	AC.st.30m	AC.st.15m	Minimum.st	Amplitude.st	α parameter.st	β parameter.st	Acrotime.st (h)	Acrophase.st	F_pseudo.st	UpMesor.st	DownMesor.st	MESOR.st	Peaks.st	HR (bpm)	SD of the HR (bpm)	CV of the HR	RHR (bpm)	SD of the RHR (bpm)	CV of the RHR	dRHR (bpm)	DHR (bpm)	SD of the DHR (bpm)	CV of the DHR	NHR.0204 (bpm)	SD of the NHR.0204 (bpm)	CV of the NHR.0204	NHR.0406 (bpm)	SD of the NHR.0406 (bpm)	CV of the NHR.0406	NHR.0002 (bpm)	SD of the NHR.0002 (bpm)
Age (y)	1.000NA	0.205	-0.171	-0.223	-0.337*	0.564***	0.755***	-0.642***	-0.048	-0.078	-0.100	-0.045	-0.222	-0.091	-0.047	0.040	0.078	-0.048	-0.080	-0.076	-0.231	0.051	0.027	0.070	-0.098	0.101	-0.046	-0.028	-0.030	-0.047	0.170	0.077	0.110	0.076	-0.002	0.152	0.172	0.153	0.178	0.061	-0.016	-0.050	-0.158	-0.106	-0.139	0.023	0.040	-0.076	-0.179
Sex	0.205	1.000NA	0.477**	0.092	-0.259	-0.106	-0.014	-0.014	-0.132	-0.050	-0.027	-0.007	-0.211	0.143	0.055	-0.085	0.020	0.041	-0.055	0.044	0.212	0.095	0.130	-0.027	-0.211	0.215	0.027	0.055	-0.232	0.157	-0.150	-0.218	-0.027	0.031	-0.136	-0.198	-0.136	-0.102	-0.061	0.129	0.167	-0.082	-0.075	0.010	-0.123	-0.048	-0.034	-0.027	0.150
Grip_Strength (kg)	-0.171	0.477**	1.000NA	0.235	-0.403*	-0.086	-0.249	0.065	0.044	-0.122	-0.096	-0.194	0.092	0.104	-0.064	-0.108	-0.102	-0.035	-0.031	0.029	0.215	0.017	0.066	0.094	-0.185	0.186	0.214	-0.045	-0.163	0.031	-0.123	-0.424**	0.081	0.231	-0.384*	-0.207	-0.086	0.005	-0.428**	0.101	0.287	-0.305	-0.067	0.069	-0.204	-0.030	-0.021	-0.294	0.070
Usual walking speed (m/s)	-0.223	0.092	0.235	1.000NA	0.073	-0.099	-0.342*	0.342*	-0.002	0.053	0.174	0.151	-0.088	-0.147	0.172	0.233	-0.055	0.121	0.142	0.185	0.162	0.450**	0.262	-0.056	-0.334*	0.332*	0.061	0.111	-0.294	0.407*	-0.263	0.193	0.092	-0.011	0.165	0.079	-0.048	0.082	0.151	0.287	0.224	0.149	0.007	-0.039	0.282	0.067	-0.015	0.120	0.044
WLM (score)	-0.337*	-0.259	-0.403*	0.073	1.000NA	-0.468**	-0.249	0.430**	0.052	-0.085	0.056	0.290	0.019	0.143	0.017	-0.099	-0.158	0.094	0.110	0.057	-0.128	-0.058	-0.120	-0.022	-0.078	0.076	-0.140	-0.259	0.074	-0.046	0.021	0.245	0.050	-0.079	0.217	0.370*	0.279	0.108	0.212	-0.207	-0.281	0.108	0.252	0.212	0.236	0.258	0.261	0.136	0.212
TMT-A (s)	0.564***	-0.106	-0.086	-0.099	-0.468**	1.000NA	0.596***	-0.785***	-0.113	0.074	-0.008	-0.130	-0.165	-0.078	0.068	0.059	0.039	-0.116	-0.105	-0.078	-0.053	0.162	0.142	-0.020	-0.005	0.004	0.041	0.086	-0.039	0.095	-0.062	0.013	0.030	0.049	-0.006	-0.065	-0.078	-0.032	0.022	0.081	0.049	0.007	-0.204	-0.204	-0.082	-0.230	-0.239	-0.084	-0.222
TMT-B (s)	0.755***	-0.014	-0.249	-0.342*	-0.249	0.596***	1.000NA	-0.716***	-0.215	-0.264	-0.222	0.021	-0.094	-0.020	-0.147	-0.048	0.053	-0.066	-0.154	-0.100	-0.121	-0.120	0.104	0.200	0.014	-0.013	0.001	0.064	-0.015	-0.166	0.077	0.031	-0.046	-0.044	0.045	-0.020	0.009	-0.093	0.146	-0.028	-0.109	-0.048	-0.247	-0.279	-0.138	-0.137	-0.112	-0.056	-0.218
DSST (score)	-0.642***	-0.014	0.065	0.342*	0.430**	-0.785***	-0.716***	1.000NA	0.039	0.079	0.066	0.132	0.048	0.078	0.001	-0.039	-0.008	0.127	0.148	0.087	-0.037	-0.006	-0.082	-0.152	-0.017	0.016	-0.183	-0.041	0.015	0.013	0.036	0.171	-0.074	-0.153	0.176	0.096	0.007	0.024	0.033	-0.084	-0.081	0.199	0.247	0.219	0.305	0.287	0.244	0.228	0.384*
Days_sample	-0.048	-0.132	0.044	-0.002	0.052	-0.113	-0.215	0.039	1.000NA	0.346*	0.014	-0.416**	0.264	-0.274	-0.057	0.252	0.269	-0.365*	-0.306	-0.370*	0.032	0.139	0.077	-0.021	0.097	-0.093	0.003	0.144	0.006	0.144	0.195	-0.107	0.217	0.244	-0.159	0.281	0.319*	0.088	-0.087	0.111	0.139	-0.153	0.113	0.185	-0.230	0.030	0.081	-0.146	0.014
Days_analysis	-0.078	-0.050	-0.122	0.053	-0.085	0.074	-0.264	0.079	0.346*	1.000NA	0.107	-0.165	0.005	-0.124	0.055	0.109	0.354*	-0.043	-0.044	-0.077	0.074	0.178	-0.015	-0.170	0.298	-0.295	0.026	0.106	0.145	0.198	0.104	0.168	-0.142	-0.180	0.209	-0.023	-0.111	-0.131	0.027	-0.045	-0.104	0.260	0.061	-0.035	0.159	0.033	0.015	0.272	0.113
Step count	-0.100	-0.027	-0.096	0.174	0.056	-0.008	-0.222	0.066	0.014	0.107	1.000NA	0.400*	-0.183	0.001	0.968***	0.256	-0.378*	0.293	0.307	0.285	-0.012	0.487**	-0.190	-0.206	0.103	-0.103	0.117	-0.243	0.191	0.479**	0.112	0.224	0.441**	0.277	-0.024	-0.119	-0.162	0.535***	0.428**	0.213	0.102	0.097	0.101	0.104	0.241	0.142	0.082	-0.042	-0.042
IS.st	-0.045	-0.007	-0.194	0.151	0.290	-0.130	0.021	0.132	-0.416**	-0.165	0.400*	1.000NA	-0.136	0.258	0.422**	-0.103	-0.559***	0.739***	0.735***	0.720***	-0.110	0.219	-0.049	0.018	-0.201	0.200	0.234	-0.263	-0.096	0.180	-0.189	0.209	0.094	-0.027	0.086	-0.166	-0.199	0.312	0.241	-0.126	-0.218	0.109	0.063	-0.002	0.327*	0.188	0.160	0.053	-0.027
IV.st	-0.222	-0.211	0.092	-0.088	0.019	-0.165	-0.094	0.048	0.264	0.005	-0.183	-0.136	1.000NA	-0.077	-0.188	0.002	0.177	-0.164	-0.126	-0.152	0.222	-0.085	0.035	0.373*	0.120	-0.116	0.148	0.083	-0.005	-0.048	0.012	-0.074	-0.040	0.029	-0.047	0.115	0.112	-0.240	-0.142	0.117	0.188	-0.046	0.043	0.013	-0.093	-0.069	-0.015	0.028	0.012
L5.st	-0.091	0.143	0.104	-0.147	0.143	-0.078	-0.020	0.078	-0.274	-0.124	0.001	0.258	-0.077	1.000NA	-0.043	-0.942***	-0.335*	0.219	0.135	0.107	0.104	-0.240	-0.070	-0.059	-0.268	0.269	-0.175	-0.505**	-0.113	-0.127	0.020	-0.162	-0.070	-0.029	-0.151	-0.173	-0.112	0.109	-0.151	-0.192	-0.121	-0.099	0.104	0.132	0.252	0.618***	0.633***	-0.075	0.203
M10.st	-0.047	0.055	-0.064	0.172	0.017	0.068	-0.147	0.001	-0.057	0.055	0.968***	0.422**	-0.188	-0.043	1.000NA	0.303	-0.321*	0.302	0.312	0.308	0.011	0.539***	-0.063	-0.227	0.069	-0.069	0.103	-0.147	0.091	0.523***	0.031	0.206	0.444**	0.286	-0.017	-0.175	-0.211	0.473**	0.408**	0.267	0.161	0.121	0.106	0.094	0.241	0.053	-0.012	-0.038	-0.027
RA.st	0.040	-0.085	-0.108	0.233	-0.099	0.059	-0.048	-0.039	0.252	0.109	0.256	-0.103	0.002	-0.942***	0.303	1.000NA	0.223	-0.089	-0.020	-0.001	-0.076	0.408**	0.097	-0.034	0.207	-0.208	0.179	0.470**	0.068	0.315	-0.044	0.234	0.176	0.082	0.176	0.160	0.075	-0.000	0.282	0.235	0.128	0.152	-0.053	-0.094	-0.167	-0.558***	-0.599***	0.086	-0.195
ICV.st	0.078	0.020	-0.102	-0.055	-0.158	0.039	0.053	-0.008	0.269	0.354*	-0.378*	-0.559***	0.177	-0.335*	-0.321*	0.223	1.000NA	-0.469**	-0.411**	-0.379*	0.172	0.044	0.334*	0.040	0.067	-0.067	-0.062	0.392*	-0.187	0.053	-0.140	-0.077	-0.392*	-0.277	0.183	-0.023	-0.036	-0.672***	-0.224	0.024	0.057	0.155	-0.106	-0.199	-0.051	-0.161	-0.157	0.181	0.098
AC.st.60m	-0.048	0.041	-0.035	0.121	0.094	-0.116	-0.066	0.127	-0.365*	-0.043	0.293	0.739***	-0.164	0.219	0.302	-0.089	-0.469**	1.000NA	0.945***	0.923***	-0.077	0.233	-0.065	0.043	-0.106	0.105	0.244	-0.183	-0.044	0.220	-0.319*	0.196	0.141	0.009	0.107	-0.100	-0.123	0.241	0.121	-0.181	-0.248	0.146	-0.012	-0.110	0.293	0.138	0.101	0.085	0.023
AC.st.30m	-0.080	-0.055	-0.031	0.142	0.110	-0.105	-0.154	0.148	-0.306	-0.044	0.307	0.735***	-0.126	0.135	0.312	-0.020	-0.411**	0.945***	1.000NA	0.968***	-0.130	0.316	-0.061	0.021	-0.112	0.110	0.293	-0.151	-0.042	0.257	-0.346*	0.220	0.126	0.002	0.129	-0.118	-0.139	0.218	0.109	-0.179	-0.234	0.169	-0.045	-0.128	0.313	0.108	0.068	0.084	0.004
AC.st.15m	-0.076	0.044	0.029	0.185	0.057	-0.078	-0.100	0.087	-0.370*	-0.077	0.285	0.720***	-0.152	0.107	0.308	-0.001	-0.379*	0.923***	0.968***	1.000NA	-0.034	0.327*	-0.028	0.071	-0.123	0.120	0.390*	-0.107	-0.067	0.280	-0.425**	0.157	0.132	0.028	0.087	-0.179	-0.183	0.159	0.082	-0.104	-0.149	0.117	-0.117	-0.189	0.270	0.061	0.017	0.036	-0.053
Minimum.st	-0.231	0.212	0.215	0.162	-0.128	-0.053	-0.121	-0.037	0.032	0.074	-0.012	-0.110	0.222	0.104	0.011	-0.076	0.172	-0.077	-0.130	-0.034	1.000NA	0.136	0.517***	0.416**	-0.364*	0.367*	0.347*	0.158	-0.553***	0.417**	-0.248	-0.325*	0.145	0.257	-0.223	-0.081	-0.007	-0.273	-0.240	0.397*	0.511***	-0.194	0.004	0.021	-0.106	0.069	0.101	-0.166	0.033
Amplitude.st	0.051	0.095	0.017	0.450**	-0.058	0.162	-0.120	-0.006	0.139	0.178	0.487**	0.219	-0.085	-0.240	0.539***	0.408**	0.044	0.233	0.316	0.327*	0.136	1.000NA	0.530***	-0.322*	-0.386*	0.386*	0.223	0.272	-0.474**	0.931***	-0.233	0.248	0.179	0.058	0.203	-0.021	-0.121	0.039	0.233	0.134	0.051	0.245	0.038	-0.029	0.323*	0.086	0.010	0.153	-0.090
α parameter.st	0.027	0.130	0.066	0.262	-0.120	0.142	0.104	-0.082	0.077	-0.015	-0.190	-0.049	0.035	-0.070	-0.063	0.097	0.334*	-0.065	-0.061	-0.028	0.517***	0.530***	1.000NA	-0.104	-0.586***	0.587***	-0.005	0.548***	-0.909***	0.625***	-0.312	-0.097	-0.007	0.036	0.053	-0.131	-0.124	-0.349*	-0.158	0.223	0.265	0.089	0.113	0.049	0.110	0.018	-0.006	0.088	0.123
β parameter.st	0.070	-0.027	0.094	-0.056	-0.022	-0.020	0.200	-0.152	-0.021	-0.170	-0.206	0.018	0.373*	-0.059	-0.227	-0.034	0.040	0.043	0.021	0.071	0.416**	-0.322*	-0.104	1.000NA	-0.121	0.121	0.537***	-0.311	-0.020	-0.220	-0.030	-0.209	0.105	0.181	-0.168	0.093	0.191	-0.120	-0.279	0.043	0.164	-0.280	-0.132	-0.123	-0.228	-0.016	0.062	-0.211	-0.050
Acrotime.st (h)	-0.098	-0.211	-0.185	-0.334*	-0.078	-0.005	0.014	-0.017	0.097	0.298	0.103	-0.201	0.120	-0.268	0.069	0.207	0.067	-0.106	-0.112	-0.123	-0.364*	-0.386*	-0.586***	-0.121	1.000NA	-1.000***	-0.284	0.201	0.841***	-0.428**	0.278	0.209	-0.096	-0.156	0.128	-0.063	-0.111	0.061	0.257	-0.023	-0.137	0.190	-0.030	-0.069	-0.100	-0.417**	-0.414**	0.161	-0.015
Acrophase.st	0.101	0.215	0.186	0.332*	0.076	0.004	-0.013	0.016	-0.093	-0.295	-0.103	0.200	-0.116	0.269	-0.069	-0.208	-0.067	0.105	0.110	0.120	0.367*	0.386*	0.587***	0.121	-1.000***	1.000NA	0.284	-0.200	-0.843***	0.429**	-0.275	-0.213	0.097	0.158	-0.132	0.067	0.116	-0.062	-0.258	0.022	0.136	-0.194	0.030	0.071	0.096	0.418**	0.417**	-0.164	0.017
F_pseudo.st	-0.046	0.027	0.214	0.061	-0.140	0.041	0.001	-0.183	0.003	0.026	0.117	0.234	0.148	-0.175	0.103	0.179	-0.062	0.244	0.293	0.390*	0.347*	0.223	-0.005	0.537***	-0.284	0.284	1.000NA	-0.271	-0.146	0.242	-0.257	-0.269	0.127	0.234	-0.246	-0.014	0.092	-0.097	-0.329*	-0.055	0.095	-0.320*	-0.227	-0.201	-0.158	-0.019	0.015	-0.331*	-0.353*
UpMesor.st	-0.028	0.055	-0.045	0.111	-0.259	0.086	0.064	-0.041	0.144	0.106	-0.243	-0.263	0.083	-0.505**	-0.147	0.470**	0.392*	-0.183	-0.151	-0.107	0.158	0.272	0.548***	-0.311	0.201	-0.200	-0.271	1.000NA	-0.261	0.296	-0.089	0.085	-0.085	-0.090	0.167	-0.055	-0.095	-0.305	0.119	0.238	0.167	0.211	0.028	-0.023	-0.136	-0.529***	-0.540***	0.189	0.030
DownMesor.st	-0.030	-0.232	-0.163	-0.294	0.074	-0.039	-0.015	0.015	0.006	0.145	0.191	-0.096	-0.005	-0.113	0.091	0.068	-0.187	-0.044	-0.042	-0.067	-0.553***	-0.474**	-0.909***	-0.020	0.841***	-0.843***	-0.146	-0.261	1.000NA	-0.580***	0.353*	0.234	-0.024	-0.112	0.087	0.094	0.040	0.269	0.279	-0.147	-0.245	0.079	-0.075	-0.065	-0.071	-0.195	-0.190	0.060	-0.084
MESOR.st	-0.047	0.157	0.031	0.407*	-0.046	0.095	-0.166	0.013	0.144	0.198	0.479**	0.180	-0.048	-0.127	0.523***	0.315	0.053	0.220	0.257	0.280	0.417**	0.931***	0.625***	-0.220	-0.428**	0.429**	0.242	0.296	-0.580***	1.000NA	-0.249	0.127	0.227	0.148	0.102	-0.003	-0.062	-0.011	0.164	0.221	0.164	0.157	0.103	0.054	0.258	0.158	0.107	0.074	-0.022
Peaks.st	0.170	-0.150	-0.123	-0.263	0.021	-0.062	0.077	0.036	0.195	0.104	0.112	-0.189	0.012	0.020	0.031	-0.044	-0.140	-0.319*	-0.346*	-0.425**	-0.248	-0.233	-0.312	-0.030	0.278	-0.275	-0.257	-0.089	0.353*	-0.249	1.000NA	0.068	0.269	0.213	-0.131	0.132	0.163	0.455**	0.160	-0.037	-0.052	-0.095	0.378*	0.423**	-0.181	0.091	0.155	-0.082	0.151
HR (bpm)	0.077	-0.218	-0.424**	0.193	0.245	0.013	0.031	0.171	-0.107	0.168	0.224	0.209	-0.074	-0.162	0.206	0.234	-0.077	0.196	0.220	0.157	-0.325*	0.248	-0.097	-0.209	0.209	-0.213	-0.269	0.085	0.234	0.127	0.068	1.000NA	-0.123	-0.516***	0.906***	0.154	-0.192	0.017	0.841***	0.004	-0.287	0.892***	0.316*	0.000	0.758***	0.069	-0.094	0.832***	0.075
SD of the HR (bpm)	0.110	-0.027	0.081	0.092	0.050	0.030	-0.046	-0.074	0.217	-0.142	0.441**	0.094	-0.040	-0.070	0.444**	0.176	-0.392*	0.141	0.126	0.132	0.145	0.179	-0.007	0.105	-0.096	0.097	0.127	-0.085	-0.024	0.227	0.269	-0.123	1.000NA	0.902***	-0.443**	0.336*	0.470**	0.730***	0.143	0.520***	0.538***	-0.386*	0.165	0.347*	-0.318*	0.086	0.124	-0.492**	0.083
CV of the HR	0.076	0.031	0.231	-0.011	-0.079	0.049	-0.044	-0.153	0.244	-0.180	0.277	-0.027	0.029	-0.029	0.286	0.082	-0.277	0.009	0.002	0.028	0.257	0.058	0.036	0.181	-0.156	0.158	0.234	-0.090	-0.112	0.148	0.213	-0.516***	0.902***	1.000NA	-0.758***	0.243	0.501**	0.605***	-0.221	0.481**	0.616***	-0.693***	0.012	0.306	-0.602***	0.039	0.144	-0.773***	0.021
RHR (bpm)	-0.002	-0.136	-0.384*	0.165	0.217	-0.006	0.045	0.176	-0.159	0.209	-0.024	0.086	-0.047	-0.151	-0.017	0.176	0.183	0.107	0.129	0.087	-0.223	0.203	0.053	-0.168	0.128	-0.132	-0.246	0.167	0.087	0.102	-0.131	0.906***	-0.443**	-0.758***	1.000NA	0.061	-0.288	-0.378*	0.660***	-0.159	-0.410**	0.936***	0.179	-0.190	0.782***	-0.002	-0.161	0.926***	0.085
SD of the RHR (bpm)	0.152	-0.198	-0.207	0.079	0.370*	-0.065	-0.020	0.096	0.281	-0.023	-0.119	-0.166	0.115	-0.173	-0.175	0.160	-0.023	-0.100	-0.118	-0.179	-0.081	-0.021	-0.131	0.093	-0.063	0.067	-0.014	-0.055	0.094	-0.003	0.132	0.154	0.336*	0.243	0.061	1.000NA	0.913***	0.172	0.165	0.007	-0.017	-0.092	0.206	0.288	-0.105	0.252	0.290	-0.124	0.132
CV of the RHR	0.172	-0.136	-0.086	-0.048	0.279	-0.078	0.009	0.007	0.319*	-0.111	-0.162	-0.199	0.112	-0.112	-0.211	0.075	-0.036	-0.123	-0.139	-0.183	-0.007	-0.121	-0.124	0.191	-0.111	0.116	0.092	-0.095	0.040	-0.062	0.163	-0.192	0.470**	0.501**	-0.288	0.913***	1.000NA	0.254	-0.096	0.048	0.112	-0.433**	0.080	0.277	-0.407*	0.204	0.312	-0.459**	0.091
dRHR (bpm)	0.153	-0.102	0.005	0.082	0.108	-0.032	-0.093	0.024	0.088	-0.131	0.535***	0.312	-0.240	0.109	0.473**	-0.000	-0.672***	0.241	0.218	0.159	-0.273	0.039	-0.349*	-0.120	0.061	-0.062	-0.097	-0.305	0.269	-0.011	0.455**	0.017	0.730***	0.605***	-0.378*	0.172	0.254	1.000NA	0.221	0.202	0.171	-0.285	0.244	0.419**	-0.150	0.213	0.234	-0.366*	0.021
DHR (bpm)	0.178	-0.061	-0.428**	0.151	0.212	0.022	0.146	0.033	-0.087	0.027	0.428**	0.241	-0.142	-0.151	0.408**	0.282	-0.224	0.121	0.109	0.082	-0.240	0.233	-0.158	-0.279	0.257	-0.258	-0.329*	0.119	0.279	0.164	0.160	0.841***	0.143	-0.221	0.660***	0.165	-0.096	0.221	1.000NA	0.255	-0.081	0.662***	0.172	-0.037	0.492**	-0.036	-0.158	0.580***	0.012
SD of the DHR (bpm)	0.061	0.129	0.101	0.287	-0.207	0.081	-0.028	-0.084	0.111	-0.045	0.213	-0.126	0.117	-0.192	0.267	0.235	0.024	-0.181	-0.179	-0.104	0.397*	0.134	0.223	0.043	-0.023	0.022	-0.055	0.238	-0.147	0.221	-0.037	0.004	0.520***	0.481**	-0.159	0.007	0.048	0.202	0.255	1.000NA	0.929***	-0.029	0.085	0.153	-0.121	-0.073	-0.089	-0.109	0.023
CV of the DHR	-0.016	0.167	0.287	0.224	-0.281	0.049	-0.109	-0.081	0.139	-0.104	0.102	-0.218	0.188	-0.121	0.161	0.128	0.057	-0.248	-0.234	-0.149	0.511***	0.051	0.265	0.164	-0.137	0.136	0.095	0.167	-0.245	0.164	-0.052	-0.287	0.538***	0.616***	-0.410**	-0.017	0.112	0.171	-0.081	0.929***	1.000NA	-0.271	0.066	0.219	-0.289	-0.040	-0.017	-0.329*	0.038
NHR.0204 (bpm)	-0.050	-0.082	-0.305	0.149	0.108	0.007	-0.048	0.199	-0.153	0.260	0.097	0.109	-0.046	-0.099	0.121	0.152	0.155	0.146	0.169	0.117	-0.194	0.245	0.089	-0.280	0.190	-0.194	-0.320*	0.211	0.079	0.157	-0.095	0.892***	-0.386*	-0.693***	0.936***	-0.092	-0.433**	-0.285	0.662***	-0.029	-0.271	1.000NA	0.322*	-0.055	0.826***	-0.000	-0.171	0.959***	0.221
SD of the NHR.0204 (bpm)	-0.158	-0.075	-0.067	0.007	0.252	-0.204	-0.247	0.247	0.113	0.061	0.101	0.063	0.043	0.104	0.106	-0.053	-0.106	-0.012	-0.045	-0.117	0.004	0.038	0.113	-0.132	-0.030	0.030	-0.227	0.028	-0.075	0.103	0.378*	0.316*	0.165	0.012	0.179	0.206	0.080	0.244	0.172	0.085	0.066	0.322*	1.000NA	0.890***	0.363*	0.373*	0.335*	0.269	0.516***
CV of the NHR.0204	-0.106	0.010	0.069	-0.039	0.212	-0.204	-0.279	0.219	0.185	-0.035	0.104	-0.002	0.013	0.132	0.094	-0.094	-0.199	-0.110	-0.128	-0.189	0.021	-0.029	0.049	-0.123	-0.069	0.071	-0.201	-0.023	-0.065	0.054	0.423**	0.000	0.347*	0.306	-0.190	0.288	0.277	0.419**	-0.037	0.153	0.219	-0.055	0.890***	1.000NA	0.040	0.417**	0.435**	-0.105	0.447**
NHR.0406 (bpm)	-0.139	-0.123	-0.204	0.282	0.236	-0.082	-0.138	0.305	-0.230	0.159	0.241	0.327*	-0.093	0.252	0.241	-0.167	-0.051	0.293	0.313	0.270	-0.106	0.323*	0.110	-0.228	-0.100	0.096	-0.158	-0.136	-0.071	0.258	-0.181	0.758***	-0.318*	-0.602***	0.782***	-0.105	-0.407*	-0.150	0.492**	-0.121	-0.289	0.826***	0.363*	0.040	1.000NA	0.427**	0.250	0.772***	0.206
SD of the NHR.0406 (bpm)	0.023	-0.048	-0.030	0.067	0.258	-0.230	-0.137	0.287	0.030	0.033	0.142	0.188	-0.069	0.618***	0.053	-0.558***	-0.161	0.138	0.108	0.061	0.069	0.086	0.018	-0.016	-0.417**	0.418**	-0.019	-0.529***	-0.195	0.158	0.091	0.069	0.086	0.039	-0.002	0.252	0.204	0.213	-0.036	-0.073	-0.040	-0.000	0.373*	0.417**	0.427**	1.000NA	0.970***	-0.014	0.221
CV of the NHR.0406	0.040	-0.034	-0.021	-0.015	0.261	-0.239	-0.112	0.244	0.081	0.015	0.082	0.160	-0.015	0.633***	-0.012	-0.599***	-0.157	0.101	0.068	0.017	0.101	0.010	-0.006	0.062	-0.414**	0.417**	0.015	-0.540***	-0.190	0.107	0.155	-0.094	0.124	0.144	-0.161	0.290	0.312	0.234	-0.158	-0.089	-0.017	-0.171	0.335*	0.435**	0.250	0.970***	1.000NA	-0.168	0.237
NHR.0002 (bpm)	-0.076	-0.027	-0.294	0.120	0.136	-0.084	-0.056	0.228	-0.146	0.272	-0.042	0.053	0.028	-0.075	-0.038	0.086	0.181	0.085	0.084	0.036	-0.166	0.153	0.088	-0.211	0.161	-0.164	-0.331*	0.189	0.060	0.074	-0.082	0.832***	-0.492**	-0.773***	0.926***	-0.124	-0.459**	-0.366*	0.580***	-0.109	-0.329*	0.959***	0.269	-0.105	0.772***	-0.014	-0.168	1.000NA	0.223
SD of the NHR.0002 (bpm)	-0.179	0.150	0.070	0.044	0.212	-0.222	-0.218	0.384*	0.014	0.113	-0.042	-0.027	0.012	0.203	-0.027	-0.195	0.098	0.023	0.004	-0.053	0.033	-0.090	0.123	-0.050	-0.015	0.017	-0.353*	0.030	-0.084	-0.022	0.151	0.075	0.083	0.021	0.085	0.132	0.091	0.021	0.012	0.023	0.038	0.221	0.516***	0.447**	0.206	0.221	0.237	0.223	1.000NA
CV of the NHR.0002	-0.132	0.187	0.205	0.023	0.161	-0.191	-0.231	0.331*	0.095	0.043	-0.008	-0.082	-0.041	0.241	-0.002	-0.242	0.030	-0.052	-0.062	-0.105	0.018	-0.107	0.065	-0.080	-0.075	0.078	-0.276	-0.062	-0.076	-0.046	0.216	-0.186	0.240	0.265	-0.220	0.185	0.239	0.175	-0.169	0.053	0.143	-0.084	0.443**	0.513***	-0.018	0.269	0.328*	-0.092	0.933***
RMSSD of the HR	-0.113	-0.048	0.160	0.103	0.032	-0.037	-0.165	0.136	0.108	-0.234	0.305	0.017	0.094	-0.085	0.325*	0.141	-0.269	-0.186	-0.178	-0.181	0.056	-0.093	-0.067	0.066	-0.048	0.047	-0.063	-0.108	0.021	-0.086	0.360*	-0.208	0.610***	0.624***	-0.451**	0.037	0.105	0.528***	-0.015	0.457**	0.537***	-0.315	0.328*	0.506**	-0.281	0.001	0.024	-0.384*	0.281
RMSSD of the HR based on hourly means	-0.002	0.020	0.152	0.089	-0.053	-0.078	-0.158	-0.024	0.231	-0.018	0.443**	0.070	0.104	-0.081	0.447**	0.164	-0.258	0.148	0.161	0.179	0.280	0.250	0.086	0.219	-0.151	0.151	0.247	-0.129	-0.121	0.304	0.220	-0.127	0.850***	0.782***	-0.387*	0.065	0.184	0.567***	0.036	0.531***	0.581***	-0.283	0.239	0.359*	-0.196	0.155	0.181	-0.349*	0.142
IS.hr	0.269	-0.232	-0.144	-0.163	0.134	0.145	0.263	-0.219	-0.023	-0.218	0.104	0.315	-0.048	0.008	0.063	-0.004	-0.454**	0.287	0.246	0.217	-0.380*	-0.149	-0.443**	0.084	0.130	-0.128	0.102	-0.280	0.333*	-0.226	0.126	-0.154	0.246	0.254	-0.317*	0.244	0.318*	0.433**	-0.018	-0.248	-0.273	-0.451**	-0.265	-0.095	-0.345*	-0.029	0.033	-0.465**	-0.447**
IV.hr	-0.208	0.129	0.191	-0.049	-0.154	-0.242	-0.216	0.148	0.147	0.071	-0.027	0.022	0.361*	-0.046	-0.032	-0.014	0.160	-0.089	0.014	0.035	0.257	0.012	0.144	0.264	-0.093	0.090	0.160	-0.012	-0.188	0.029	-0.090	-0.152	-0.154	-0.058	-0.096	-0.503**	-0.466**	-0.191	-0.214	0.129	0.206	0.007	0.070	0.076	0.018	0.024	0.029	0.087	0.180
L5.hr	-0.047	-0.061	-0.306	0.178	0.130	-0.015	-0.041	0.227	-0.165	0.264	0.082	0.147	-0.052	-0.039	0.101	0.084	0.140	0.172	0.192	0.147	-0.181	0.257	0.109	-0.260	0.136	-0.139	-0.300	0.166	0.041	0.169	-0.112	0.882***	-0.411**	-0.718***	0.937***	-0.123	-0.467**	-0.296	0.638***	-0.071	-0.307	0.988***	0.295	-0.086	0.865***	0.063	-0.109	0.964***	0.221
M10.hr	0.140	-0.170	-0.404*	0.198	0.263	0.033	0.082	0.096	-0.085	0.042	0.331*	0.228	-0.108	-0.150	0.309	0.261	-0.258	0.204	0.194	0.136	-0.329*	0.258	-0.148	-0.251	0.208	-0.210	-0.300	0.081	0.267	0.152	0.165	0.943***	0.105	-0.301	0.765***	0.268	-0.046	0.219	0.926***	0.095	-0.210	0.740***	0.303	0.063	0.609***	0.043	-0.099	0.662***	0.001
RA.hr	0.227	-0.085	-0.039	-0.026	0.101	0.029	0.129	-0.178	0.191	-0.261	0.179	0.064	-0.094	-0.131	0.148	0.164	-0.397*	0.020	-0.027	-0.017	-0.102	-0.074	-0.249	0.072	0.024	-0.020	0.108	-0.084	0.169	-0.052	0.259	-0.323*	0.719***	0.747***	-0.576***	0.500**	0.695***	0.666***	-0.001	0.211	0.229	-0.665***	-0.109	0.171	-0.619***	-0.029	0.079	-0.721***	-0.251
ICV.hr	-0.123	0.194	0.197	0.205	-0.090	-0.102	-0.297	0.135	0.197	0.081	0.150	-0.305	0.004	0.088	0.173	-0.034	0.138	-0.180	-0.180	-0.177	0.441**	0.163	0.353*	-0.067	-0.190	0.191	-0.151	0.158	-0.306	0.281	0.103	-0.098	0.497**	0.471**	-0.176	0.117	0.176	0.186	-0.008	0.545***	0.618***	-0.016	0.339*	0.396*	-0.024	0.161	0.165	-0.066	0.495**
AC.hr.60m	0.311	-0.106	-0.137	-0.121	0.109	0.142	0.237	-0.197	0.079	0.047	0.127	0.230	-0.142	-0.034	0.076	0.065	-0.377*	0.319*	0.245	0.215	-0.400*	-0.049	-0.422**	-0.005	0.221	-0.218	0.043	-0.177	0.376*	-0.121	0.230	0.025	0.263	0.191	-0.136	0.285	0.304	0.402*	0.138	-0.225	-0.313	-0.261	-0.197	-0.093	-0.251	-0.036	-0.003	-0.275	-0.388*
AC.hr.30m	0.309	-0.191	-0.232	-0.127	0.119	0.153	0.302	-0.141	-0.049	0.053	0.074	0.298	-0.208	-0.019	0.027	0.048	-0.306	0.423**	0.363*	0.328*	-0.449**	-0.060	-0.400*	-0.010	0.243	-0.241	0.057	-0.129	0.384*	-0.143	0.188	0.141	0.170	0.067	0.014	0.289	0.284	0.300	0.182	-0.311	-0.419**	-0.129	-0.221	-0.184	-0.134	-0.036	-0.016	-0.166	-0.327*
AC.hr.15m	0.287	-0.232	-0.247	-0.126	0.129	0.169	0.299	-0.161	-0.063	0.086	0.076	0.298	-0.180	-0.038	0.030	0.064	-0.289	0.423**	0.372*	0.338*	-0.439**	-0.028	-0.386*	0.009	0.257	-0.256	0.082	-0.116	0.389*	-0.118	0.177	0.184	0.148	0.028	0.068	0.278	0.260	0.270	0.193	-0.324*	-0.437**	-0.082	-0.212	-0.201	-0.091	-0.051	-0.038	-0.115	-0.343*
Minimum.hr	-0.155	-0.129	-0.216	-0.078	0.150	0.029	-0.077	0.201	-0.125	0.083	-0.063	0.075	-0.062	0.044	-0.024	-0.035	0.017	0.084	0.135	0.082	-0.274	0.133	0.083	-0.321*	0.170	-0.175	-0.369*	0.172	0.069	0.023	-0.087	0.655***	-0.380*	-0.619***	0.716***	-0.179	-0.440**	-0.251	0.368*	-0.168	-0.308	0.774***	0.285	0.024	0.669***	0.011	-0.137	0.769***	0.142
Amplitude.hr	0.250	0.020	-0.147	0.235	0.176	-0.026	0.141	-0.020	-0.038	-0.113	0.330*	0.266	-0.121	-0.048	0.303	0.169	-0.323*	0.291	0.213	0.217	-0.107	0.080	-0.221	0.028	-0.022	0.026	0.109	-0.130	0.142	0.097	0.183	0.125	0.560***	0.435**	-0.092	0.497**	0.511***	0.478**	0.394*	0.155	0.045	-0.185	-0.050	0.014	-0.139	0.079	0.102	-0.290	-0.086
α parameter.hr	0.077	0.273	0.098	-0.443**	-0.316*	0.308	0.287	-0.328*	-0.156	-0.112	-0.040	-0.105	-0.035	0.258	0.075	-0.234	0.094	-0.080	-0.142	-0.100	0.238	-0.030	0.294	-0.064	0.043	-0.042	-0.098	0.213	-0.204	0.077	-0.067	-0.272	0.027	0.127	-0.182	-0.360*	-0.230	-0.238	-0.174	0.126	0.194	-0.080	-0.044	0.011	-0.132	-0.157	-0.149	-0.117	-0.003
β parameter.hr	-0.052	0.027	0.114	-0.212	0.087	-0.023	-0.162	0.012	0.159	0.098	-0.270	-0.039	0.055	-0.058	-0.284	-0.045	0.077	-0.028	0.044	0.060	-0.076	-0.170	-0.127	0.224	-0.045	0.040	0.151	-0.220	0.045	-0.240	-0.195	-0.161	-0.124	-0.055	-0.105	-0.088	-0.082	-0.099	-0.360*	-0.105	0.002	-0.089	0.015	0.093	-0.101	0.044	0.038	0.009	0.042
Acrotime.hr (h)	-0.075	-0.348*	-0.423**	-0.076	0.186	-0.125	-0.031	0.110	0.210	0.196	-0.263	-0.108	0.287	-0.356*	-0.314	0.248	0.090	0.012	0.051	-0.032	-0.276	-0.178	-0.156	-0.041	0.440**	-0.439**	-0.189	0.338*	0.316	-0.224	0.155	0.323*	-0.188	-0.273	0.318*	0.215	0.130	-0.085	0.227	-0.200	-0.311	0.267	0.027	-0.110	-0.033	-0.372*	-0.329*	0.318*	0.106
Acrophase.hr	0.075	0.348*	0.423**	0.076	-0.186	0.125	0.031	-0.110	-0.210	-0.196	0.263	0.108	-0.287	0.356*	0.314	-0.248	-0.090	-0.012	-0.051	0.032	0.276	0.178	0.156	0.041	-0.440**	0.439**	0.189	-0.338*	-0.316	0.224	-0.155	-0.323*	0.188	0.273	-0.318*	-0.215	-0.130	0.085	-0.227	0.200	0.311	-0.267	-0.027	0.110	0.033	0.372*	0.329*	-0.318*	-0.106
F_pseudo.hr	0.016	-0.388*	-0.102	-0.074	0.198	0.050	-0.076	0.013	0.027	-0.026	0.021	0.212	-0.074	-0.176	-0.038	0.143	-0.286	0.260	0.312	0.257	-0.487**	-0.120	-0.492**	0.093	0.228	-0.232	0.141	-0.266	0.438**	-0.263	0.027	0.007	0.027	0.015	-0.114	0.261	0.250	0.331*	-0.173	-0.338*	-0.313	-0.191	0.004	0.125	-0.133	0.025	0.042	-0.207	-0.254
UpMesor.hr	-0.086	0.027	-0.149	-0.351*	-0.171	0.042	0.054	-0.066	0.039	-0.003	-0.116	-0.179	0.161	-0.134	-0.057	0.107	0.045	0.012	-0.010	-0.043	-0.190	-0.167	-0.053	-0.220	0.588***	-0.588***	-0.384*	0.522***	0.273	-0.161	0.144	0.128	-0.070	-0.117	0.140	-0.159	-0.159	-0.128	0.167	-0.041	-0.108	0.227	0.052	-0.024	-0.105	-0.531***	-0.529***	0.205	0.075
DownMesor.hr	-0.009	-0.327*	-0.313	0.177	0.203	-0.175	-0.077	0.144	0.267	0.213	-0.156	-0.078	0.146	-0.430**	-0.250	0.346*	0.080	-0.042	-0.001	-0.073	-0.283	-0.120	-0.239	0.059	0.252	-0.251	-0.021	0.110	0.296	-0.198	0.236	0.279	-0.135	-0.206	0.243	0.285	0.197	0.048	0.206	-0.191	-0.294	0.146	-0.005	-0.118	-0.064	-0.241	-0.197	0.202	0.012
MESOR.hr	-0.017	-0.095	-0.306	0.015	0.199	0.033	-0.018	0.166	-0.095	0.052	0.161	0.125	-0.138	0.006	0.169	0.078	-0.094	0.158	0.177	0.116	-0.357*	0.185	-0.073	-0.334*	0.241	-0.245	-0.415**	0.105	0.219	0.073	0.024	0.851***	-0.189	-0.532***	0.808***	0.017	-0.293	-0.057	0.679***	-0.055	-0.291	0.847***	0.333*	0.066	0.716***	0.066	-0.101	0.793***	0.118
Peaks.hr	0.256	0.031	-0.122	-0.002	-0.204	0.278	0.222	-0.094	-0.045	0.068	0.186	0.029	-0.025	-0.027	0.156	0.026	-0.045	-0.158	-0.102	-0.090	-0.031	-0.045	-0.114	-0.026	0.259	-0.256	-0.215	0.154	0.198	-0.035	0.388*	-0.029	0.081	0.093	-0.143	-0.093	-0.085	0.182	0.168	0.118	0.054	-0.091	-0.057	0.068	-0.157	-0.074	-0.024	-0.126	0.238
[truncated: 23 more columns]

## Sheet: Table 5S
Table S5. Spearman’s correlation analysis for social frailty group (n = 39). Statistical significance is denoted as follows: ***p < 0.001, **p < 0.01, *p < 0.05.
Variable	Age (y)	Sex	Grip_Strength (kg)	Usual walking speed (m/s)	WLM (score)	TMT-A (s)	TMT-B (s)	DSST (score)	Days_sample	Days_analysis	Step count	IS.st	IV.st	L5.st	M10.st	RA.st	ICV.st	AC.st.60m	AC.st.30m	AC.st.15m	Minimum.st	Amplitude.st	α parameter.st	β parameter.st	Acrotime.st (h)	Acrophase.st	F_pseudo.st	UpMesor.st	DownMesor.st	MESOR.st	Peaks.st	HR (bpm)	SD of the HR (bpm)	CV of the HR	RHR (bpm)	SD of the RHR (bpm)	CV of the RHR	dRHR (bpm)	DHR (bpm)	SD of the DHR (bpm)	CV of the DHR	NHR.0204 (bpm)	SD of the NHR.0204 (bpm)	CV of the NHR.0204	NHR.0406 (bpm)	SD of the NHR.0406 (bpm)	CV of the NHR.0406	NHR.0002 (bpm)	SD of the NHR.0002 (bpm)
Age (y)	1.000NA	0.388	-0.177	-0.241	-0.187	0.642**	0.421	-0.721***	-0.306	0.132	0.049	0.166	-0.246	-0.427	0.084	0.286	0.142	0.190	0.205	0.178	-0.193	0.056	-0.099	-0.105	0.030	-0.030	-0.113	-0.047	-0.022	0.055	-0.183	-0.084	-0.009	0.041	-0.012	-0.184	-0.190	0.106	-0.128	0.185	0.148	0.002	0.255	0.180	-0.064	-0.182	-0.130	-0.062	-0.017
Sex	0.388	1.000NA	0.301	0.086	-0.388	0.238	0.129	-0.388	-0.375	0.068	-0.387	-0.387	-0.387	-0.258	-0.387	-0.086	0.387	-0.344	-0.344	-0.387	-0.172	-0.344	0.086	-0.043	-0.215	0.215	-0.129	-0.129	-0.258	-0.344	-0.387	-0.215	-0.301	-0.129	0.129	-0.344	-0.345	-0.387	-0.344	-0.215	0.000	0.129	0.043	0.086	0.043	0.129	0.108	0.086	-0.258
Grip_Strength (kg)	-0.177	0.301	1.000NA	0.198	0.099	-0.284	-0.438	0.160	-0.222	-0.242	0.046	-0.197	-0.438	0.048	0.017	-0.120	-0.004	-0.192	-0.126	-0.149	0.109	0.045	0.287	-0.023	-0.328	0.328	0.050	0.095	-0.270	0.081	-0.080	-0.498*	0.376	0.550*	-0.458*	0.187	0.372	0.205	-0.571*	0.068	0.440	-0.512*	0.005	0.174	-0.391	-0.045	0.193	-0.434	0.075
Usual walking speed (m/s)	-0.241	0.086	0.198	1.000NA	0.203	-0.226	-0.399	0.193	-0.050	-0.312	0.097	-0.427	0.055	0.028	0.068	-0.083	0.122	-0.404	-0.318	-0.131	-0.106	0.116	-0.015	-0.281	0.329	-0.329	-0.215	0.418	0.247	0.075	-0.169	-0.202	-0.150	-0.051	-0.045	0.061	0.093	-0.087	-0.052	-0.133	-0.095	-0.074	-0.244	-0.075	0.059	-0.042	-0.097	-0.028	-0.088
WLM (score)	-0.187	-0.388	0.099	0.203	1.000NA	-0.320	-0.364	0.229	-0.184	-0.284	0.079	0.253	0.245	-0.073	0.095	0.133	-0.130	0.339	0.251	0.304	-0.189	0.030	-0.015	-0.084	-0.059	0.059	-0.181	-0.164	0.102	-0.002	-0.120	0.047	0.116	0.165	-0.144	0.022	0.103	0.033	0.112	0.338	0.267	-0.142	-0.244	-0.201	-0.125	-0.078	-0.041	-0.154	-0.066
TMT-A (s)	0.642**	0.238	-0.284	-0.226	-0.320	1.000NA	0.412	-0.855***	-0.264	-0.083	-0.261	0.007	0.038	-0.141	-0.167	0.009	0.291	-0.041	-0.158	-0.116	-0.180	-0.039	0.024	-0.293	-0.126	0.126	-0.097	0.040	-0.173	-0.058	-0.389	-0.126	0.030	0.052	-0.001	-0.008	0.033	-0.003	-0.230	-0.178	-0.130	-0.041	0.066	0.171	0.199	0.210	0.186	-0.099	-0.205
TMT-B (s)	0.421	0.129	-0.438	-0.399	-0.364	0.412	1.000NA	-0.555*	-0.158	0.284	-0.133	0.224	-0.036	-0.038	-0.007	0.099	-0.015	0.209	0.155	0.046	0.187	0.004	0.192	0.207	0.013	-0.013	0.181	0.134	-0.200	0.038	-0.245	0.138	-0.362	-0.401	0.295	-0.094	-0.271	-0.247	0.106	-0.074	-0.268	0.271	0.191	-0.039	0.213	-0.075	-0.125	0.237	-0.114
DSST (score)	-0.721***	-0.388	0.160	0.193	0.229	-0.855***	-0.555*	1.000NA	0.427	0.075	0.213	-0.214	-0.031	0.435	0.054	-0.274	-0.281	-0.124	-0.086	-0.048	0.121	-0.025	-0.286	0.226	0.262	-0.262	0.124	-0.163	0.413	-0.014	0.630**	0.138	-0.050	-0.111	0.020	0.056	0.067	-0.042	0.207	-0.107	-0.106	0.053	-0.060	-0.097	-0.149	-0.091	-0.140	0.126	0.256
Days_sample	-0.306	-0.375	-0.222	-0.050	-0.184	-0.264	-0.158	0.427	1.000NA	0.492*	0.445	-0.153	0.031	0.315	0.384	-0.056	0.260	-0.128	-0.059	-0.080	0.184	0.489*	-0.120	0.103	0.153	-0.153	0.275	0.096	0.201	0.489*	0.391	0.143	0.275	0.086	-0.061	-0.010	-0.019	0.220	0.098	0.065	0.051	-0.031	-0.205	-0.155	0.241	0.266	0.189	-0.096	0.052
Days_analysis	0.132	0.068	-0.242	-0.312	-0.284	-0.083	0.284	0.075	0.492*	1.000NA	0.297	0.082	-0.310	-0.044	0.288	0.134	0.269	0.199	0.178	0.037	0.446	0.394	0.161	0.264	0.010	-0.010	0.507*	0.064	-0.038	0.453	0.114	0.220	-0.030	-0.121	0.121	-0.281	-0.387	0.049	0.093	0.024	-0.080	0.177	-0.185	-0.340	0.101	-0.117	-0.158	0.106	-0.269
Step count	0.049	-0.387	0.046	0.097	0.079	-0.261	-0.133	0.213	0.445	0.297	1.000NA	0.218	-0.337	-0.309	0.968***	0.629**	0.051	0.216	0.386	0.437	0.204	0.853***	0.066	-0.147	0.284	-0.284	0.168	0.449	0.196	0.835***	0.355	-0.082	0.419	0.404	-0.439	-0.275	-0.113	0.719***	0.026	0.532*	0.500*	-0.342	-0.274	-0.320	-0.335	-0.395	-0.263	-0.367	-0.011
IS.st	0.166	-0.387	-0.197	-0.427	0.253	0.007	0.224	-0.214	-0.153	0.082	0.218	1.000NA	0.221	-0.318	0.281	0.423	-0.511*	0.879***	0.896***	0.807***	0.446	0.211	0.359	0.281	-0.211	0.211	0.370	0.188	-0.289	0.258	-0.048	0.372	0.454	0.254	0.033	0.265	0.145	0.461*	0.353	0.375	0.141	0.007	-0.032	-0.259	-0.079	-0.209	-0.097	0.019	0.056
IV.st	-0.246	-0.387	-0.438	0.055	0.245	0.038	-0.036	-0.031	0.031	-0.310	-0.337	0.221	1.000NA	0.130	-0.295	-0.106	-0.058	0.170	0.200	0.254	-0.047	-0.309	-0.020	0.126	0.086	-0.086	-0.070	-0.054	0.056	-0.279	-0.012	0.091	0.053	-0.069	0.086	0.453	0.388	-0.089	0.179	-0.021	-0.151	0.047	0.074	0.158	0.105	0.207	0.191	0.049	-0.016
L5.st	-0.427	-0.258	0.048	0.028	-0.073	-0.141	-0.038	0.435	0.315	-0.044	-0.309	-0.318	0.130	1.000NA	-0.395	-0.884***	-0.277	-0.237	-0.347	-0.337	0.158	-0.211	-0.211	0.181	0.021	-0.021	0.214	-0.140	0.193	-0.151	0.276	0.032	-0.068	-0.189	0.189	0.526*	0.419	-0.296	-0.047	-0.554*	-0.498*	0.058	0.196	0.238	0.256	0.247	0.140	0.139	0.225
M10.st	0.084	-0.387	0.017	0.068	0.095	-0.167	-0.007	0.054	0.384	0.288	0.968***	0.281	-0.295	-0.395	1.000NA	0.724***	0.118	0.235	0.404	0.419	0.209	0.902***	0.196	-0.174	0.226	-0.226	0.142	0.539*	0.074	0.877***	0.199	-0.109	0.430	0.437	-0.465*	-0.275	-0.123	0.733***	0.005	0.589**	0.538*	-0.377	-0.314	-0.354	-0.300	-0.412	-0.271	-0.407	-0.082
RA.st	0.286	-0.086	-0.120	-0.083	0.133	0.009	0.099	-0.274	-0.056	0.134	0.629**	0.423	-0.106	-0.884***	0.724***	1.000NA	0.232	0.340	0.493*	0.487*	0.011	0.516*	0.254	-0.138	0.125	-0.125	-0.059	0.333	-0.102	0.466*	-0.062	-0.069	0.224	0.309	-0.353	-0.484*	-0.331	0.516*	0.054	0.640**	0.564*	-0.224	-0.313	-0.376	-0.366	-0.397	-0.251	-0.284	-0.225
ICV.st	0.142	0.387	-0.004	0.122	-0.130	0.291	-0.015	-0.281	0.260	0.269	0.051	-0.511*	-0.058	-0.277	0.118	0.232	1.000NA	-0.481*	-0.439	-0.421	-0.262	0.242	0.198	-0.314	-0.079	0.079	-0.186	0.095	-0.186	0.191	-0.258	-0.309	-0.074	0.074	-0.179	-0.470*	-0.299	-0.153	-0.407	0.018	0.214	-0.132	-0.421	-0.201	0.088	0.165	0.132	-0.232	-0.625**
AC.st.60m	0.190	-0.344	-0.192	-0.404	0.339	-0.041	0.209	-0.124	-0.128	0.199	0.216	0.879***	0.170	-0.237	0.235	0.340	-0.481*	1.000NA	0.925***	0.870***	0.482*	0.147	0.158	0.318	-0.118	0.118	0.456*	-0.032	-0.074	0.214	-0.072	0.244	0.367	0.222	-0.063	0.172	0.120	0.356	0.247	0.288	0.128	-0.065	-0.098	-0.270	-0.244	-0.207	-0.049	-0.077	-0.005
AC.st.30m	0.205	-0.344	-0.126	-0.318	0.251	-0.158	0.155	-0.086	-0.059	0.178	0.386	0.896***	0.200	-0.347	0.404	0.493*	-0.439	0.925***	1.000NA	0.940***	0.496*	0.279	0.262	0.311	-0.051	0.051	0.419	0.163	-0.119	0.351	0.061	0.175	0.460*	0.316	-0.139	0.209	0.162	0.507*	0.219	0.421	0.262	-0.139	-0.067	-0.254	-0.337	-0.365	-0.163	-0.126	0.019
AC.st.15m	0.178	-0.387	-0.149	-0.131	0.304	-0.116	0.046	-0.048	-0.080	0.037	0.437	0.807***	0.254	-0.337	0.419	0.487*	-0.421	0.870***	0.940***	1.000NA	0.446	0.272	0.170	0.223	0.102	-0.102	0.412	0.212	0.035	0.337	0.133	0.081	0.437	0.316	-0.204	0.189	0.219	0.502*	0.153	0.325	0.214	-0.205	-0.154	-0.278	-0.395	-0.314	-0.106	-0.191	0.007
Minimum.st	-0.193	-0.172	0.109	-0.106	-0.189	-0.180	0.187	0.121	0.184	0.446	0.204	0.446	-0.047	0.158	0.209	0.011	-0.262	0.482*	0.496*	0.446	1.000NA	0.283	0.451	0.617**	0.077	-0.077	0.919***	0.513*	-0.114	0.397	0.118	0.062	0.397	0.225	-0.079	0.436	0.380	0.281	-0.047	-0.292	-0.250	-0.170	-0.244	-0.339	-0.192	-0.155	-0.032	-0.060	-0.121
Amplitude.st	0.056	-0.344	0.045	0.116	0.030	-0.039	0.004	-0.025	0.489*	0.394	0.853***	0.211	-0.309	-0.211	0.902***	0.516*	0.242	0.147	0.279	0.272	0.283	1.000NA	0.403	-0.298	-0.014	0.014	0.204	0.632**	-0.161	0.982***	0.010	-0.058	0.463*	0.424	-0.332	-0.154	-0.081	0.626**	-0.042	0.426	0.384	-0.318	-0.467*	-0.471*	-0.030	-0.311	-0.229	-0.346	-0.268
α parameter.st	-0.099	0.086	0.287	-0.015	-0.015	0.024	0.192	-0.286	-0.120	0.161	0.066	0.359	-0.020	-0.211	0.196	0.254	0.198	0.158	0.262	0.170	0.451	0.403	1.000NA	-0.068	-0.563*	0.563*	0.289	0.606**	-0.852***	0.445	-0.409	-0.006	0.261	0.235	0.026	0.147	0.070	0.103	-0.158	0.066	0.079	-0.092	-0.456*	-0.511*	0.118	-0.185	-0.100	-0.044	-0.560*
β parameter.st	-0.105	-0.043	-0.023	-0.281	-0.084	-0.293	0.207	0.226	0.103	0.264	-0.147	0.281	0.126	0.181	-0.174	-0.138	-0.314	0.318	0.311	0.223	0.617**	-0.298	-0.068	1.000NA	0.330	-0.330	0.667**	-0.009	0.244	-0.205	0.347	0.170	0.114	-0.056	0.068	0.389	0.313	-0.035	0.082	-0.253	-0.248	0.047	0.270	0.134	-0.184	0.119	0.165	0.125	0.307
Acrotime.st (h)	0.030	-0.215	-0.328	0.329	-0.059	-0.126	0.013	0.262	0.153	0.010	0.284	-0.211	0.086	0.021	0.226	0.125	-0.079	-0.118	-0.051	0.102	0.077	-0.014	-0.563*	0.330	1.000NA	-1.000***	0.142	0.186	0.867***	-0.016	0.547*	-0.177	-0.174	-0.132	-0.214	-0.033	0.090	0.112	0.026	-0.184	-0.197	-0.142	0.135	0.153	-0.367	-0.198	-0.204	-0.089	0.311
Acrophase.st	-0.030	0.215	0.328	-0.329	0.059	0.126	-0.013	-0.262	-0.153	-0.010	-0.284	0.211	-0.086	-0.021	-0.226	-0.125	0.079	0.118	0.051	-0.102	-0.077	0.014	0.563*	-0.330	-1.000***	1.000NA	-0.142	-0.186	-0.867***	0.016	-0.547*	0.177	0.174	0.132	0.214	0.033	-0.090	-0.112	-0.026	0.184	0.197	0.142	-0.135	-0.153	0.367	0.198	0.204	0.089	-0.311
F_pseudo.st	-0.113	-0.129	0.050	-0.215	-0.181	-0.097	0.181	0.124	0.275	0.507*	0.168	0.370	-0.070	0.214	0.142	-0.059	-0.186	0.456*	0.419	0.412	0.919***	0.204	0.289	0.667**	0.142	-0.142	1.000NA	0.342	0.014	0.332	0.248	-0.030	0.386	0.238	-0.149	0.342	0.350	0.228	-0.193	-0.353	-0.234	-0.235	-0.233	-0.283	-0.195	0.053	0.183	-0.175	-0.037
UpMesor.st	-0.047	-0.129	0.095	0.418	-0.164	0.040	0.134	-0.163	0.096	0.064	0.449	0.188	-0.054	-0.140	0.539*	0.333	0.095	-0.032	0.163	0.212	0.513*	0.632**	0.606**	-0.009	0.186	-0.186	0.342	1.000NA	-0.221	0.646**	-0.058	-0.123	0.314	0.272	-0.167	0.225	0.223	0.405	-0.105	-0.037	-0.042	-0.256	-0.374	-0.379	-0.021	-0.316	-0.263	-0.156	-0.265
DownMesor.st	-0.022	-0.258	-0.270	0.247	0.102	-0.173	-0.200	0.413	0.201	-0.038	0.196	-0.289	0.056	0.193	0.074	-0.102	-0.186	-0.074	-0.119	0.035	-0.114	-0.161	-0.852***	0.244	0.867***	-0.867***	0.014	-0.221	1.000NA	-0.172	0.552*	-0.107	-0.158	-0.130	-0.200	-0.054	0.085	0.067	0.084	-0.126	-0.124	-0.095	0.260	0.322	-0.321	-0.005	-0.029	-0.089	0.458*
MESOR.st	0.055	-0.344	0.081	0.075	-0.002	-0.058	0.038	-0.014	0.489*	0.453	0.835***	0.258	-0.279	-0.151	0.877***	0.466*	0.191	0.214	0.351	0.337	0.397	0.982***	0.445	-0.205	-0.016	0.016	0.332	0.646**	-0.172	1.000NA	0.054	-0.112	0.507*	0.463*	-0.370	-0.061	0.009	0.649**	-0.112	0.391	0.372	-0.374	-0.426	-0.434	-0.089	-0.319	-0.194	-0.393	-0.244
Peaks.st	-0.183	-0.387	-0.080	-0.169	-0.120	-0.389	-0.245	0.630**	0.391	0.114	0.355	-0.048	-0.012	0.276	0.199	-0.062	-0.258	-0.072	0.061	0.133	0.118	0.010	-0.409	0.347	0.547*	-0.547*	0.248	-0.058	0.552*	0.054	1.000NA	-0.025	0.098	0.025	-0.160	0.084	0.182	0.241	0.018	-0.085	-0.052	-0.118	0.246	0.163	-0.370	-0.192	-0.155	-0.047	0.434
HR (bpm)	-0.084	-0.215	-0.498*	-0.202	0.047	-0.126	0.138	0.138	0.143	0.220	-0.082	0.372	0.091	0.032	-0.109	-0.069	-0.309	0.244	0.175	0.081	0.062	-0.058	-0.006	0.170	-0.177	0.177	-0.030	-0.123	-0.107	-0.112	-0.025	1.000NA	-0.221	-0.571*	0.826***	-0.016	-0.376	-0.226	0.925***	0.037	-0.420	0.858***	0.081	-0.257	0.649**	0.105	-0.215	0.840***	0.004
SD of the HR (bpm)	-0.009	-0.301	0.376	-0.150	0.116	0.030	-0.362	-0.050	0.275	-0.030	0.419	0.454	0.053	-0.068	0.430	0.224	-0.074	0.367	0.460*	0.437	0.397	0.463*	0.261	0.114	-0.174	0.174	0.386	0.314	-0.158	0.507*	0.098	-0.221	1.000NA	0.900***	-0.595**	0.437	0.609**	0.825***	-0.296	0.309	0.514*	-0.640**	-0.142	0.020	-0.309	0.054	0.305	-0.614**	0.102
CV of the HR	0.041	-0.129	0.550*	-0.051	0.165	0.052	-0.401	-0.111	0.086	-0.121	0.404	0.254	-0.069	-0.189	0.437	0.309	0.074	0.222	0.316	0.316	0.225	0.424	0.235	-0.056	-0.132	0.132	0.238	0.272	-0.130	0.463*	0.025	-0.571*	0.900***	1.000NA	-0.843***	0.251	0.550*	0.797***	-0.590**	0.342	0.682**	-0.871***	-0.191	0.069	-0.541*	-0.060	0.275	-0.854***	0.051
RHR (bpm)	-0.012	0.129	-0.458*	-0.045	-0.144	-0.001	0.295	0.020	-0.061	0.121	-0.439	0.033	0.086	0.189	-0.465*	-0.353	-0.179	-0.063	-0.139	-0.204	-0.079	-0.332	0.026	0.068	-0.214	0.214	-0.149	-0.167	-0.200	-0.370	-0.160	0.826***	-0.595**	-0.843***	1.000NA	-0.023	-0.434	-0.660**	0.726***	-0.298	-0.683**	0.965***	0.126	-0.180	0.760***	0.128	-0.240	0.967***	-0.111
SD of the RHR (bpm)	-0.184	-0.344	0.187	0.061	0.022	-0.008	-0.094	0.056	-0.010	-0.281	-0.275	0.265	0.453	0.526*	-0.275	-0.484*	-0.470*	0.172	0.209	0.189	0.436	-0.154	0.147	0.389	-0.033	0.033	0.342	0.225	-0.054	-0.061	0.084	-0.016	0.437	0.251	-0.023	1.000NA	0.884***	0.161	-0.054	-0.270	-0.247	-0.195	0.302	0.358	0.012	0.086	0.176	-0.047	0.333
CV of the RHR	-0.190	-0.345	0.372	0.093	0.103	0.033	-0.271	0.067	-0.019	-0.387	-0.113	0.145	0.388	0.419	-0.123	-0.331	-0.299	0.120	0.162	0.219	0.380	-0.081	0.070	0.313	0.090	-0.090	0.350	0.223	0.085	0.009	0.182	-0.376	0.609**	0.550*	-0.434	0.884***	1.000NA	0.352	-0.389	-0.218	0.011	-0.572*	0.184	0.394	-0.333	0.082	0.302	-0.432	0.296
dRHR (bpm)	0.106	-0.387	0.205	-0.087	0.033	-0.003	-0.247	-0.042	0.220	0.049	0.719***	0.461*	-0.089	-0.296	0.733***	0.516*	-0.153	0.356	0.507*	0.502*	0.281	0.626**	0.103	-0.035	0.112	-0.112	0.228	0.405	0.067	0.649**	0.241	-0.226	0.825***	0.797***	-0.660**	0.161	0.352	1.000NA	-0.144	0.546*	0.617**	-0.609**	-0.014	0.057	-0.454	-0.246	0.009	-0.602**	0.219
DHR (bpm)	-0.128	-0.344	-0.571*	-0.052	0.112	-0.230	0.106	0.207	0.098	0.093	0.026	0.353	0.179	-0.047	0.005	0.054	-0.407	0.247	0.219	0.153	-0.047	-0.042	-0.158	0.082	0.026	-0.026	-0.193	-0.105	0.084	-0.112	0.018	0.925***	-0.296	-0.590**	0.726***	-0.054	-0.389	-0.144	1.000NA	0.172	-0.341	0.800***	0.151	-0.178	0.512*	-0.053	-0.345	0.788***	0.125
SD of the DHR (bpm)	0.185	-0.215	0.068	-0.133	0.338	-0.178	-0.074	-0.107	0.065	0.024	0.532*	0.375	-0.021	-0.554*	0.589**	0.640**	0.018	0.288	0.421	0.325	-0.292	0.426	0.066	-0.253	-0.184	0.184	-0.353	-0.037	-0.126	0.391	-0.085	0.037	0.309	0.342	-0.298	-0.270	-0.218	0.546*	0.172	1.000NA	0.836***	-0.154	0.154	0.097	-0.139	-0.153	-0.012	-0.277	0.163
CV of the DHR	0.148	0.000	0.440	-0.095	0.267	-0.130	-0.268	-0.106	0.051	-0.080	0.500*	0.141	-0.151	-0.498*	0.538*	0.564*	0.214	0.128	0.262	0.214	-0.250	0.384	0.079	-0.248	-0.197	0.197	-0.234	-0.042	-0.124	0.372	-0.052	-0.420	0.514*	0.682**	-0.683**	-0.247	0.011	0.617**	-0.341	0.836***	1.000NA	-0.570*	0.032	0.173	-0.437	-0.055	0.226	-0.673**	0.108
NHR.0204 (bpm)	0.002	0.129	-0.512*	-0.074	-0.142	-0.041	0.271	0.053	-0.031	0.177	-0.342	0.007	0.047	0.058	-0.377	-0.224	-0.132	-0.065	-0.139	-0.205	-0.170	-0.318	-0.092	0.047	-0.142	0.142	-0.235	-0.256	-0.095	-0.374	-0.118	0.858***	-0.640**	-0.871***	0.965***	-0.195	-0.572*	-0.609**	0.800***	-0.154	-0.570*	1.000NA	0.177	-0.141	0.704***	0.125	-0.245	0.967***	-0.079
SD of the NHR.0204 (bpm)	0.255	0.043	0.005	-0.244	-0.244	0.066	0.191	-0.060	-0.205	-0.185	-0.274	-0.032	0.074	0.196	-0.314	-0.313	-0.421	-0.098	-0.067	-0.154	-0.244	-0.467*	-0.456*	0.270	0.135	-0.135	-0.233	-0.374	0.260	-0.426	0.246	0.081	-0.142	-0.191	0.126	0.302	0.184	-0.014	0.151	0.154	0.032	0.177	1.000NA	0.887***	-0.012	0.098	0.113	0.182	0.723***
CV of the NHR.0204	0.180	0.086	0.174	-0.075	-0.201	0.171	-0.039	-0.097	-0.155	-0.340	-0.320	-0.259	0.158	0.238	-0.354	-0.376	-0.201	-0.270	-0.254	-0.278	-0.339	-0.471*	-0.511*	0.134	0.153	-0.153	-0.283	-0.379	0.322	-0.434	0.163	-0.257	0.020	0.069	-0.180	0.358	0.394	0.057	-0.178	0.097	0.173	-0.141	0.887***	1.000NA	-0.129	0.270	0.362	-0.149	0.684**
NHR.0406 (bpm)	-0.064	0.043	-0.391	0.059	-0.125	0.199	0.213	-0.149	0.241	0.101	-0.335	-0.079	0.105	0.256	-0.300	-0.366	0.088	-0.244	-0.337	-0.395	-0.192	-0.030	0.118	-0.184	-0.367	0.367	-0.195	-0.021	-0.321	-0.089	-0.370	0.649**	-0.309	-0.541*	0.760***	0.012	-0.333	-0.454	0.512*	-0.139	-0.437	0.704***	-0.012	-0.129	1.000NA	0.498*	0.146	0.623**	-0.088
SD of the NHR.0406 (bpm)	-0.182	0.129	-0.045	-0.042	-0.078	0.210	-0.075	-0.091	0.266	-0.117	-0.395	-0.209	0.207	0.247	-0.412	-0.397	0.165	-0.207	-0.365	-0.314	-0.155	-0.311	-0.185	0.119	-0.198	0.198	0.053	-0.316	-0.005	-0.319	-0.192	0.105	0.054	-0.060	0.128	0.086	0.082	-0.246	-0.053	-0.153	-0.055	0.125	0.098	0.270	0.498*	1.000NA	0.902***	-0.007	0.207
CV of the NHR.0406	-0.130	0.108	0.193	-0.097	-0.041	0.186	-0.125	-0.140	0.189	-0.158	-0.263	-0.097	0.191	0.140	-0.271	-0.251	0.132	-0.049	-0.163	-0.106	-0.032	-0.229	-0.100	0.165	-0.204	0.204	0.183	-0.263	-0.029	-0.194	-0.155	-0.215	0.305	0.275	-0.240	0.176	0.302	0.009	-0.345	-0.012	0.226	-0.245	0.113	0.362	0.146	0.902***	1.000NA	-0.366	0.271
NHR.0002 (bpm)	-0.062	0.086	-0.434	-0.028	-0.154	-0.099	0.237	0.126	-0.096	0.106	-0.367	0.019	0.049	0.139	-0.407	-0.284	-0.232	-0.077	-0.126	-0.191	-0.060	-0.346	-0.044	0.125	-0.089	0.089	-0.175	-0.156	-0.089	-0.393	-0.047	0.840***	-0.614**	-0.854***	0.967***	-0.047	-0.432	-0.602**	0.788***	-0.277	-0.673**	0.967***	0.182	-0.149	0.623**	-0.007	-0.366	1.000NA	-0.068
SD of the NHR.0002 (bpm)	-0.017	-0.258	0.075	-0.088	-0.066	-0.205	-0.114	0.256	0.052	-0.269	-0.011	0.056	-0.016	0.225	-0.082	-0.225	-0.625**	-0.005	0.019	0.007	-0.121	-0.268	-0.560*	0.307	0.311	-0.311	-0.037	-0.265	0.458*	-0.244	0.434	0.004	0.102	0.051	-0.111	0.333	0.296	0.219	0.125	0.163	0.108	-0.079	0.723***	0.684**	-0.088	0.207	0.271	-0.068	1.000NA
CV of the NHR.0002	-0.137	-0.259	0.293	0.070	0.019	-0.123	-0.250	0.211	0.105	-0.333	0.122	-0.072	-0.025	0.264	0.087	-0.163	-0.390	-0.064	-0.052	0.003	-0.011	-0.061	-0.439	0.173	0.370	-0.370	0.112	-0.047	0.473*	-0.020	0.364	-0.488*	0.371	0.473*	-0.602**	0.336	0.520*	0.433	-0.359	0.080	0.291	-0.607**	0.374	0.563*	-0.369	0.198	0.400	-0.588**	0.789***
RMSSD of the HR	-0.231	0.043	0.754***	-0.054	0.066	-0.128	-0.500*	0.052	-0.019	-0.259	0.146	0.167	-0.126	-0.100	0.152	0.112	-0.016	0.046	0.135	0.118	0.254	0.148	0.343	0.083	-0.313	0.313	0.244	0.202	-0.311	0.183	0.031	-0.424	0.784***	0.844***	-0.615**	0.299	0.538*	0.557*	-0.522*	0.155	0.532*	-0.665**	-0.140	0.077	-0.406	0.126	0.400	-0.610**	0.101
RMSSD of the HR based on hourly means	0.100	-0.215	0.318	-0.239	0.158	0.070	-0.275	-0.164	0.260	0.050	0.434	0.419	0.039	-0.237	0.487*	0.386	0.096	0.353	0.448	0.388	0.219	0.490*	0.251	-0.006	-0.208	0.208	0.257	0.209	-0.199	0.527*	0.016	-0.365	0.921***	0.931***	-0.713***	0.207	0.420	0.813***	-0.407	0.488*	0.706***	-0.724***	-0.175	0.013	-0.361	0.023	0.308	-0.759***	0.054
IS.hr	-0.134	-0.387	-0.041	0.161	0.042	0.178	0.127	-0.233	-0.308	-0.421	0.025	0.508*	0.316	-0.012	0.123	0.109	-0.491*	0.266	0.303	0.348	0.365	0.097	0.291	0.108	0.112	-0.112	0.184	0.586**	-0.096	0.111	-0.117	0.075	0.330	0.223	-0.070	0.550*	0.498*	0.395	0.164	-0.028	-0.145	-0.153	0.064	0.035	-0.020	-0.105	-0.051	-0.038	0.171
IV.hr	0.014	0.172	-0.036	-0.063	0.008	0.251	0.138	-0.367	0.034	0.117	-0.025	0.023	0.040	-0.330	0.093	0.303	0.402	0.021	-0.040	-0.018	-0.054	0.142	0.271	-0.202	-0.179	0.179	0.123	0.068	-0.270	0.156	-0.351	-0.411	0.082	0.275	-0.367	-0.328	-0.179	0.053	-0.447	0.133	0.302	-0.365	-0.409	-0.218	0.023	0.360	0.481*	-0.511*	-0.182
L5.hr	0.019	0.129	-0.505*	-0.080	-0.120	0.030	0.284	-0.018	-0.031	0.131	-0.396	0.023	0.084	0.100	-0.418	-0.277	-0.123	-0.074	-0.161	-0.232	-0.200	-0.318	-0.054	0.009	-0.223	0.223	-0.251	-0.253	-0.163	-0.374	-0.190	0.856***	-0.598**	-0.840***	0.975***	-0.139	-0.529*	-0.616**	0.774***	-0.153	-0.563*	0.988***	0.179	-0.118	0.789***	0.211	-0.166	0.944***	-0.074
M10.hr	-0.149	-0.301	-0.426	-0.049	0.087	-0.113	0.007	0.116	0.239	0.187	0.004	0.400	0.177	0.026	0.002	-0.032	-0.246	0.202	0.181	0.095	0.139	0.102	0.111	0.144	-0.167	0.167	0.012	0.095	-0.146	0.047	-0.066	0.942***	-0.004	-0.375	0.705***	0.140	-0.200	-0.042	0.868***	0.088	-0.345	0.714***	0.005	-0.257	0.672**	0.137	-0.161	0.711***	-0.009
RA.hr	-0.121	-0.387	0.406	-0.057	0.150	-0.060	-0.306	0.021	0.050	-0.156	0.459*	0.426	0.061	-0.116	0.493*	0.331	-0.202	0.361	0.466*	0.478*	0.431	0.407	0.220	0.119	0.071	-0.071	0.368	0.408	0.001	0.461*	0.189	-0.439	0.866***	0.898***	-0.779***	0.401	0.656**	0.864***	-0.384	0.272	0.501*	-0.805***	-0.118	0.048	-0.620**	-0.219	0.107	-0.725***	0.150
ICV.hr	0.112	0.215	0.523*	-0.176	-0.165	-0.023	-0.227	0.001	0.336	0.155	0.299	-0.173	-0.291	-0.092	0.254	0.134	0.346	-0.033	0.031	0.038	0.109	0.219	-0.018	0.113	-0.065	0.065	0.284	-0.086	0.012	0.272	0.158	-0.607**	0.531*	0.649**	-0.690**	-0.066	0.239	0.381	-0.701***	0.189	0.616**	-0.660**	-0.052	0.193	-0.446	0.264	0.556*	-0.728***	0.112
AC.hr.60m	-0.193	-0.387	0.107	-0.049	0.135	-0.009	0.081	-0.129	0.038	0.119	0.267	0.607**	0.254	-0.042	0.377	0.270	-0.116	0.512*	0.582**	0.533*	0.703***	0.489*	0.706***	0.132	-0.184	0.184	0.537*	0.646**	-0.412	0.563*	-0.152	-0.102	0.605**	0.523*	-0.302	0.458*	0.471*	0.505*	-0.130	0.061	0.082	-0.414	-0.426	-0.410	-0.207	-0.307	-0.122	-0.321	-0.337
AC.hr.30m	-0.116	-0.387	0.058	-0.181	0.037	-0.035	0.212	-0.078	-0.036	0.092	0.219	0.619**	0.265	0.074	0.304	0.182	-0.268	0.512*	0.616**	0.547*	0.714***	0.347	0.591**	0.282	-0.058	0.058	0.546*	0.586**	-0.307	0.442	0.066	-0.079	0.509*	0.410	-0.232	0.532*	0.514*	0.456*	-0.093	-0.014	-0.020	-0.349	-0.193	-0.266	-0.309	-0.456*	-0.276	-0.212	-0.221
AC.hr.15m	-0.095	-0.387	-0.022	-0.146	-0.027	-0.067	0.206	-0.002	-0.086	0.020	0.160	0.537*	0.330	0.133	0.209	0.106	-0.349	0.465*	0.588**	0.540*	0.649**	0.204	0.419	0.307	0.086	-0.086	0.458*	0.500*	-0.151	0.296	0.184	-0.060	0.374	0.272	-0.156	0.561*	0.526*	0.368	-0.019	-0.104	-0.137	-0.263	-0.063	-0.161	-0.374	-0.560*	-0.403	-0.096	-0.156
Minimum.hr	-0.029	0.129	-0.444	-0.201	-0.172	0.023	0.294	-0.005	0.090	0.211	-0.326	0.088	0.037	0.144	-0.346	-0.266	-0.072	-0.047	-0.121	-0.218	-0.074	-0.216	0.069	0.079	-0.316	0.316	-0.112	-0.177	-0.275	-0.263	-0.142	0.875***	-0.440	-0.726***	0.940***	-0.119	-0.493*	-0.528*	0.721***	-0.161	-0.521*	0.937***	0.095	-0.208	0.800***	0.256	-0.112	0.896***	-0.153
Amplitude.hr	0.099	-0.387	0.079	0.218	0.023	0.159	-0.161	-0.182	0.094	0.008	0.505*	0.321	0.174	-0.223	0.560*	0.383	-0.056	0.267	0.389	0.435	0.348	0.525*	0.139	-0.033	0.274	-0.274	0.225	0.558*	0.147	0.561*	0.032	-0.295	0.653**	0.642**	-0.588**	0.365	0.514*	0.821***	-0.160	0.319	0.349	-0.570*	-0.014	0.133	-0.388	-0.254	-0.029	-0.530*	0.086
α parameter.hr	0.263	0.258	0.089	-0.564*	-0.279	0.003	0.259	-0.197	-0.010	0.138	0.160	0.258	-0.411	-0.358	0.181	0.323	-0.044	0.147	0.195	-0.005	-0.100	0.074	0.063	0.049	-0.389	0.389	-0.172	-0.207	-0.340	0.025	-0.096	0.344	0.089	0.002	0.163	-0.340	-0.417	0.158	0.275	0.458*	0.368	0.268	0.260	0.043	0.075	-0.014	-0.030	0.205	0.075
β parameter.hr	-0.172	-0.258	0.097	-0.412	0.018	0.260	0.140	-0.222	-0.220	-0.393	-0.205	0.405	0.212	0.144	-0.118	-0.035	-0.219	0.219	0.184	0.167	0.190	-0.035	0.449	-0.049	-0.426	0.426	0.160	0.154	-0.521*	-0.018	-0.084	-0.081	0.337	0.298	-0.096	0.353	0.390	0.109	-0.186	-0.181	-0.070	-0.242	-0.198	-0.178	-0.032	0.012	0.104	-0.156	-0.118
Acrotime.hr (h)	0.011	-0.043	0.141	0.434	0.093	-0.384	0.014	0.192	-0.264	-0.017	0.246	0.100	0.079	-0.126	0.230	0.211	-0.256	0.191	0.365	0.412	0.373	0.058	0.054	0.291	0.535*	-0.535*	0.198	0.407	0.311	0.125	0.198	-0.268	-0.049	0.045	-0.219	0.221	0.248	0.165	-0.061	-0.011	-0.025	-0.226	0.063	0.000	-0.581**	-0.667**	-0.501*	-0.088	0.028
Acrophase.hr	-0.011	0.043	-0.141	-0.434	-0.093	0.384	-0.014	-0.192	0.264	0.017	-0.246	-0.100	-0.079	0.126	-0.230	-0.211	0.256	-0.191	-0.365	-0.412	-0.373	-0.058	-0.054	-0.291	-0.535*	0.535*	-0.198	-0.407	-0.311	-0.125	-0.198	0.268	0.049	-0.045	0.219	-0.221	-0.248	-0.165	0.061	0.011	0.025	0.226	-0.063	0.000	0.581**	0.667**	0.501*	0.088	-0.028
F_pseudo.hr	-0.181	-0.387	0.099	-0.028	-0.070	0.098	0.079	-0.004	-0.245	-0.294	-0.042	0.411	0.156	0.239	-0.028	-0.115	-0.511*	0.268	0.286	0.368	0.562*	0.018	0.358	0.226	0.046	-0.046	0.468*	0.475*	-0.151	0.081	0.177	-0.026	0.282	0.171	-0.035	0.628**	0.611**	0.189	-0.060	-0.414	-0.384	-0.196	-0.077	-0.127	-0.168	-0.205	-0.104	-0.012	0.084
UpMesor.hr	-0.020	0.086	0.349	0.151	-0.048	-0.531*	0.104	0.226	-0.201	0.064	0.377	0.195	-0.316	-0.211	0.379	0.321	-0.340	0.158	0.358	0.267	0.369	0.167	0.152	0.354	0.289	-0.289	0.165	0.379	0.081	0.204	0.202	-0.096	0.042	0.105	-0.167	0.033	0.017	0.286	0.047	0.225	0.198	-0.135	0.170	-0.018	-0.491*	-0.633**	-0.491*	-0.016	0.165
DownMesor.hr	-0.015	-0.086	0.075	0.484*	0.134	-0.268	-0.046	0.209	-0.258	-0.015	0.175	-0.035	0.123	-0.021	0.132	0.083	-0.212	0.151	0.237	0.374	0.302	-0.016	-0.086	0.189	0.607**	-0.607**	0.239	0.282	0.460*	0.067	0.235	-0.409	-0.132	0.019	-0.300	0.175	0.275	0.084	-0.204	-0.147	-0.102	-0.307	0.012	0.040	-0.595**	-0.516*	-0.337	-0.204	0.044
MESOR.hr	0.016	-0.043	-0.472*	-0.211	-0.110	0.028	0.254	0.005	0.180	0.205	-0.151	0.202	0.007	0.112	-0.170	-0.173	-0.160	0.053	-0.016	-0.114	-0.039	-0.068	-0.007	0.102	-0.235	0.235	-0.096	-0.119	-0.172	-0.132	-0.091	0.946***	-0.279	-0.618**	0.870***	-0.063	-0.426	-0.325	0.819***	-0.032	-0.437	0.886***	0.133	-0.179	0.779***	0.233	-0.125	0.847***	-0.035
Peaks.hr	0.344	0.366	0.033	0.134	-0.049	0.480*	0.375	-0.620**	-0.247	0.234	-0.164	0.153	0.003	-0.062	-0.062	-0.040	0.191	0.278	0.160	0.136	0.349	0.141	0.399	-0.040	-0.235	0.235	0.311	0.291	-0.306	0.202	-0.687**	-0.173	0.114	0.151	-0.048	0.125	0.084	-0.003	-0.272	-0.140	-0.076	-0.131	-0.228	-0.144	0.110	0.069	0.133	-0.170	-0.458*
[truncated: 23 more columns]
